# Supplementary material for: Design and implementation of an intelligent sports management system (ISMS) using wireless sensor networks
Source: PeerJ Comput Sci. 2025 Jan 31;11:e2637. doi: 10.7717/peerj-cs.2637 (PMC11888851; doi:10.7717/peerj-cs.2637)
Supplement: Supplemental Information 1 [file peerj-cs-11-2637-s001.zip]

Archive with 5 entries (4 files):
- ISMS Implementation Raw Data/
- ISMS Implementation Raw Data/Code.ipynb
- ISMS Implementation Raw Data/dataset.csv
- ISMS Implementation Raw Data/License.md
- ISMS Implementation Raw Data/readme.md
