# Supplementary material for: Design and implementation of an intelligent sports management system (ISMS) using wireless sensor networks
Source: PeerJ Comput Sci. 2025 Jan 31;11:e2637. doi: 10.7717/peerj-cs.2637 (PMC11888851; doi:10.7717/peerj-cs.2637)
Supplement: Supplemental Information 1 [file peerj-cs-11-2637-s001.zip › ISMS Implementation Raw Data/Code.ipynb]

# %% [code]
import csv
import json
import requests
import time

# Function to read sensor data from CSV file
def read_sensor_data_from_csv(file_path):
    with open(file_path, 'r') as file:
        reader = csv.DictReader(file)
        for row in reader:
            yield {
                'heart_rate': int(row['heart_rate']),
                'body_temperature': float(row['body_temperature']),
                'acceleration': float(row['acceleration']),
                'gps_latitude': float(row['gps_latitude']),
                'gps_longitude': float(row['gps_longitude']),
                'timestamp': time.time()
            }

# Function to send data to the cloud
def send_data_to_cloud(data, endpoint):
    headers = {'Content-Type': 'application/json'}
    response = requests.post(endpoint, data=json.dumps(data), headers=headers)
    return response.status_code

# Simulate data collection and sending to cloud
if __name__ == "__main__":
    file_path = r"D:\Taj Malook\A paper writing\1 Design and Implementation of an Intelligent Sports Management System Using Wireless Sensor Networks\archive (1)\healthcare_dataset.csv"  # Replace with your actual CSV file path
    cloud_endpoint = 'https://your-cloud-endpoint.com/data'
    
    sensor_data_generator = read_sensor_data_from_csv(file_path)
    
    for sensor_data in sensor_data_generator:
        status = send_data_to_cloud(sensor_data, cloud_endpoint)
        print(f"Data sent to cloud with status code: {status}")
        time.sleep(5)  # Collect data every 5 seconds


# %% [code]
from flask import Flask, request, jsonify
from pymongo import MongoClient
import os

app = Flask(__name__)

# MongoDB client setup
client = MongoClient(os.getenv("MONGODB_URI"))
db = client['sports_management']
collection = db['sensor_data']

@app.route('/data', methods=['POST'])
def receive_data():
    data = request.json
    collection.insert_one(data)
    return jsonify({"status": "success"}), 200

if __name__ == "__main__":
    app.run(debug=True, host='0.0.0.0', port=5000)


# %% [code]
import pandas as pd
from sklearn.model_selection import train_test_split
from sklearn.ensemble import RandomForestClassifier
from sklearn.metrics import accuracy_score
import joblib

# Load dataset
data = pd.read_csv(r"F:\lungcap.csv")

# Preprocess data
X = data[['heart_rate', 'body_temperature', 'acceleration']]
y = data['performance_level']

# Split data into training and testing sets
X_train, X_test, y_train, y_test = train_test_split(X, y, test_size=0.2, random_state=42)

# Train Random Forest model
model = RandomForestClassifier(n_estimators=100, random_state=42)
model.fit(X_train, y_train)

# Evaluate model
y_pred = model.predict(X_test)
accuracy = accuracy_score(y_test, y_pred)
print(f'Model accuracy: {accuracy}')

# Save trained model
joblib.dump(model, 'performance_model.pkl')


# %% [code]
import joblib
import pandas as pd
import requests

# Load trained model
model = joblib.load('performance_model.pkl')

# Function to collect real-time sensor data (simulate or use actual collection method)
def collect_real_time_data():
    response = requests.get('https://your-cloud-endpoint.com/data/latest')
    data = response.json()
    return data

# Function to predict performance level
def predict_performance(data):
    df = pd.DataFrame([data])
    X = df[['heart_rate', 'body_temperature', 'acceleration']]
    prediction = model.predict(X)
    return prediction[0]

# Simulate real-time prediction
if __name__ == "__main__":
    real_time_data = collect_real_time_data()
    performance_level = predict_performance(real_time_data)
    print(f'Predicted performance level: {performance_level}')


# %% [code]
import dash
from dash import dcc, html
from dash.dependencies import Input, Output
import requests
import plotly.graph_objs as go

app = dash.Dash(__name__)

app.layout = html.Div(children=[
    html.H1(children='Intelligent Sports Management Dashboard'),
    dcc.Graph(id='live-update-graph'),
    dcc.Interval(
        id='interval-component',
        interval=5*1000,  # Update every 5 seconds
        n_intervals=0
    )
])

@app.callback(Output('live-update-graph', 'figure'),
              Input('interval-component', 'n_intervals'))
def update_graph_live(n):
    response = requests.get('https://your-cloud-endpoint.com/data/latest')
    data = response.json()
    
    trace1 = go.Scatter(
        x=[data['timestamp']],
        y=[data['heart_rate']],
        mode='lines+markers',
        name='Heart Rate'
    )
    
    trace2 = go.Scatter(
        x=[data['timestamp']],
        y=[data['body_temperature']],
        mode='lines+markers',
        name='Body Temperature'
    )
    
    trace3 = go.Scatter(
        x=[data['timestamp']],
        y=[data['acceleration']],
        mode='lines+markers',
        name='Acceleration'
    )
    
    return {
        'data': [trace1, trace2, trace3],
        'layout': go.Layout(
            title='Real-Time Sensor Data',
            xaxis=dict(title='Time'),
            yaxis=dict(title='Value')
        )
    }

if __name__ == '__main__':
    app.run_server(debug=True)


# %% [code]


# %% [code]
