# Supplementary material for: Design and implementation of an intelligent sports management system (ISMS) using wireless sensor networks
Source: PeerJ Comput Sci. 2025 Jan 31;11:e2637. doi: 10.7717/peerj-cs.2637 (PMC11888851; doi:10.7717/peerj-cs.2637)
Supplement: Supplemental Information 1 [file peerj-cs-11-2637-s001.zip › ISMS Implementation Raw Data/dataset.csv]

Name	Age	Gender	Blood Type	Medical Condition	Date of Admission	Doctor	Hospital	Insurance Provider	Billing Amount	Room Number	Admission Type	Discharge Date	Medication	Test Results
Bobby JacksOn	30	Male	B-	Cancer	2024-01-31	Matthew Smith	Sons and Miller	Blue Cross	18856.281305978155	328	Urgent	2024-02-02	Paracetamol	Normal
LesLie TErRy	62	Male	A+	Obesity	2019-08-20	Samantha Davies	Kim Inc	Medicare	33643.327286577885	265	Emergency	2019-08-26	Ibuprofen	Inconclusive
DaNnY sMitH	76	Female	A-	Obesity	2022-09-22	Tiffany Mitchell	Cook PLC	Aetna	27955.096078842456	205	Emergency	2022-10-07	Aspirin	Normal
andrEw waTtS	28	Female	O+	Diabetes	2020-11-18	Kevin Wells	Hernandez Rogers and Vang,	Medicare	37909.78240987528	450	Elective	2020-12-18	Ibuprofen	Abnormal
adrIENNE bEll	43	Female	AB+	Cancer	2022-09-19	Kathleen Hanna	White-White	Aetna	14238.317813937623	458	Urgent	2022-10-09	Penicillin	Abnormal
EMILY JOHNSOn	36	Male	A+	Asthma	2023-12-20	Taylor Newton	Nunez-Humphrey	UnitedHealthcare	48145.11095104189	389	Urgent	2023-12-24	Ibuprofen	Normal
edwArD EDWaRDs	21	Female	AB-	Diabetes	2020-11-03	Kelly Olson	Group Middleton	Medicare	19580.87234486093	389	Emergency	2020-11-15	Paracetamol	Inconclusive
CHrisTInA MARtinez	20	Female	A+	Cancer	2021-12-28	Suzanne Thomas	Powell Robinson and Valdez,	Cigna	45820.46272159459	277	Emergency	2022-01-07	Paracetamol	Inconclusive
JASmINe aGuIlaR	82	Male	AB+	Asthma	2020-07-01	Daniel Ferguson	Sons Rich and	Cigna	50119.222791548505	316	Elective	2020-07-14	Aspirin	Abnormal
ChRISTopher BerG	58	Female	AB-	Cancer	2021-05-23	Heather Day	Padilla-Walker	UnitedHealthcare	19784.63106221073	249	Elective	2021-06-22	Paracetamol	Inconclusive
mIchElLe daniELs	72	Male	O+	Cancer	2020-04-19	John Duncan	Schaefer-Porter	Medicare	12576.795609050234	394	Urgent	2020-04-22	Paracetamol	Normal
aaRon MARtiNeZ	38	Female	A-	Hypertension	2023-08-13	Douglas Mayo	Lyons-Blair	Medicare	7999.586879604188	288	Urgent	2023-09-05	Lipitor	Inconclusive
connOR HANsEn	75	Female	A+	Diabetes	2019-12-12	Kenneth Fletcher	Powers Miller, and Flores	Cigna	43282.28335770435	134	Emergency	2019-12-28	Penicillin	Abnormal
rObeRt bAuer	68	Female	AB+	Asthma	2020-05-22	Theresa Freeman	Rivera-Gutierrez	UnitedHealthcare	33207.706633729606	309	Urgent	2020-06-19	Lipitor	Normal
bROOkE brady	44	Female	AB+	Cancer	2021-10-08	Roberta Stewart	Morris-Arellano	UnitedHealthcare	40701.599227308754	182	Urgent	2021-10-13	Paracetamol	Normal
MS. nAtalIE gAMble	46	Female	AB-	Obesity	2023-01-01	Maria Dougherty	Cline-Williams	Blue Cross	12263.357425021362	465	Elective	2023-01-11	Aspirin	Inconclusive
haley perkins	63	Female	A+	Arthritis	2020-06-23	Erica Spencer	Cervantes-Wells	UnitedHealthcare	24499.847903736576	114	Elective	2020-07-14	Paracetamol	Normal
mRS. jamiE cAMPBELl	38	Male	AB-	Obesity	2020-03-08	Justin Kim	Torres, and Harrison Jones	Cigna	17440.465444124675	449	Urgent	2020-04-02	Paracetamol	Abnormal
LuKE BuRgEss	34	Female	A-	Hypertension	2021-03-04	Justin Moore Jr.	Houston PLC	Blue Cross	18843.02301783416	260	Elective	2021-03-14	Aspirin	Abnormal
dANIEL schmIdt	63	Male	B+	Asthma	2022-11-15	Denise Galloway	Hammond Ltd	Cigna	23762.203579059587	465	Elective	2022-11-22	Penicillin	Normal
tIMOTHY burNs	67	Female	A-	Asthma	2023-06-28	Krista Smith	Jones LLC	Blue Cross	42.5145885533243	115	Elective	2023-07-02	Aspirin	Normal
ChRISToPHEr BRiGhT	48	Male	B+	Asthma	2020-01-21	Gregory Smith	Williams-Davis	Aetna	17695.911622343818	295	Urgent	2020-02-09	Lipitor	Normal
KatHRYn StewArt	58	Female	O+	Arthritis	2022-05-12	Vanessa Newton	Clark-Mayo	Aetna	5998.10290819591	327	Urgent	2022-06-10	Lipitor	Inconclusive
dR. EilEEn thomPsoN	59	Male	A+	Asthma	2021-08-02	Donna Martinez MD	and Sons Smith	Aetna	25250.052428216135	119	Urgent	2021-08-12	Lipitor	Inconclusive
PAUl hEndERsOn	72	Female	AB+	Hypertension	2020-05-15	Stephanie Kramer	Wilson Group	Medicare	33211.29541901202	109	Emergency	2020-06-08	Paracetamol	Inconclusive
PeTER fiTzgeRaLd	73	Male	AB+	Obesity	2020-05-15	Angela Contreras	Garner-Bowman	Medicare	19746.83200760437	162	Urgent	2020-05-20	Aspirin	Abnormal
cathy sMaLl	51	Female	O-	Asthma	2023-12-23	Wendy Glenn	Brown, and Jones Weaver	Blue Cross	26786.529555311292	401	Elective	2024-01-19	Ibuprofen	Normal
mr. KenNEth MoORE	34	Female	A+	Diabetes	2022-06-21	James Ellis	Serrano-Dixon	UnitedHealthcare	18834.80134117836	157	Emergency	2022-06-30	Lipitor	Abnormal
MaRy hUNter	38	Female	O-	Hypertension	2021-01-03	Jared Bruce Jr.	Gardner-Miller	Cigna	32643.299353277187	223	Emergency	2021-01-16	Penicillin	Normal
jOSHUA OLiVer	63	Female	B+	Hypertension	2023-10-03	Brandy Mitchell	Guerrero-Boone	Aetna	5767.011053816016	293	Elective	2023-10-12	Paracetamol	Abnormal
ThOMAS MartInEZ	34	Male	B-	Asthma	2019-08-18	Jacob Huynh	Hart Ltd	Cigna	47909.12880987492	371	Urgent	2019-09-01	Ibuprofen	Inconclusive
JAmES pattERson	23	Female	A+	Arthritis	2019-11-03	Kristina Frazier	Cruz-Santiago	UnitedHealthcare	25835.323594688223	108	Urgent	2019-11-29	Penicillin	Abnormal
WilLIAM cOOPEr	78	Male	AB-	Arthritis	2023-05-18	John Hartman	Group Duncan	Medicare	17993.226200015546	245	Elective	2023-06-15	Penicillin	Normal
Erin oRTEga	43	Male	AB-	Cancer	2023-05-24	Heather Garcia	Lopez-Phillips	Medicare	21185.953530394218	494	Elective	2023-06-03	Ibuprofen	Normal
NicOlE RodriGUEz	30	Female	AB+	Diabetes	2020-01-17	Lynn Young	Poole Inc	Blue Cross	8408.94935429195	285	Emergency	2020-02-10	Lipitor	Normal
DAvID AndErSON	25	Female	AB+	Asthma	2021-01-07	Emma Allison	Sons and Cox	Medicare	45453.41854566515	228	Elective	2021-01-26	Lipitor	Abnormal
DEnIse ToRRES	33	Male	AB+	Diabetes	2019-10-14	Laura Myers	LLC Martin	Aetna	4397.7769954133355	481	Urgent	2019-10-19	Paracetamol	Inconclusive
CasSAndrA Robinson	26	Female	B-	Hypertension	2021-12-19	Travis Parsons	Espinoza-Stone	Aetna	9380.325967528432	212	Urgent	2022-01-16	Ibuprofen	Normal
NIcOlE LUcErO	70	Female	O-	Diabetes	2022-03-12	Christine Johnson	and Garcia Morris Cunningham,	Cigna	48290.69340736419	113	Emergency	2022-03-29	Lipitor	Abnormal
PAmela fErNanDeZ	57	Female	B-	Obesity	2021-01-17	Emily Taylor	Walton-Meyer	Medicare	32973.94083296627	272	Urgent	2021-01-29	Penicillin	Abnormal
chRiSTOPHer LEe	74	Female	B-	Hypertension	2021-09-15	William Reynolds	PLC Young	Cigna	49943.27849878726	478	Emergency	2021-10-05	Lipitor	Normal
ThomAS morsE	81	Male	A+	Hypertension	2020-01-27	Jennifer Carter	Meadows Group	Cigna	35633.95545438785	196	Urgent	2020-02-09	Aspirin	Normal
Mr. eRiC Lane	49	Female	A-	Asthma	2022-06-24	Matthew Thomas	and Howell Brooks, Rogers	Cigna	25966.328610220968	418	Elective	2022-07-18	Paracetamol	Normal
KAThEriNE SmiTH	26	Female	AB+	Obesity	2021-06-09	Mary Logan	and Mcclure White Boone,	UnitedHealthcare	21784.44507072369	410	Urgent	2021-07-01	Paracetamol	Normal
pAUL wILLiAmS	81	Female	AB-	Cancer	2020-08-23	Kristin Martinez	Gates Brown, and Stuart	Medicare	42684.55888455027	328	Urgent	2020-09-08	Penicillin	Abnormal
lYNn MaRtinez	65	Male	O+	Cancer	2022-10-12	Daniel Murphy	Group Armstrong	Medicare	45585.8865599394	300	Emergency	2022-11-02	Penicillin	Normal
chRIsTOpHEr CHaPmAN	31	Female	O+	Hypertension	2021-12-01	Emily Patterson	Ltd Schwartz	Cigna	29615.441863646167	211	Elective	2021-12-09	Paracetamol	Normal
CHRis fRYe	58	Male	A-	Diabetes	2020-05-04	Heather Smith	Nelson-Phillips	Cigna	36992.27368828386	413	Urgent	2020-05-13	Aspirin	Normal
kyLE bEnneTT	22	Male	O+	Hypertension	2023-09-09	John Smith	Knight and Nguyen, Riggs	UnitedHealthcare	28051.499483946325	157	Urgent	2023-09-23	Ibuprofen	Abnormal
BRandOn coLLINS	77	Female	O+	Asthma	2019-07-19	Cameron Young	Lopez PLC	Cigna	16320.232447271888	138	Urgent	2019-07-29	Ibuprofen	Abnormal
mIchael LiU	30	Male	AB-	Hypertension	2024-04-05	Vicki Nguyen	Fernandez and Phillips, Singh	Medicare	30590.54180634067	456	Emergency	2024-04-22	Paracetamol	Inconclusive
STepHaNie kEnt	42	Female	A-	Cancer	2019-06-15	Mary Moss	Beck-Galloway	Aetna	14681.016360125932	234	Emergency	2019-07-05	Ibuprofen	Abnormal
JessE BaNks	67	Female	AB+	Cancer	2022-10-29	Alexander Garcia	Decker Glover, and Christensen	Aetna	21879.53191106356	492	Urgent	2022-11-20	Penicillin	Inconclusive
PeGGY LEe	24	Female	A-	Obesity	2022-04-08	Patrick Burns	Nelson Walker Myers, and	UnitedHealthcare	6767.634396544945	180	Elective	2022-04-13	Lipitor	Abnormal
TAmARa hErNAndez	84	Female	B-	Asthma	2023-08-17	Kayla Powers	Mitchell-Navarro	Cigna	19973.46292615957	250	Elective	2023-09-11	Ibuprofen	Inconclusive
mR. DAVID pIERce Md	73	Female	A-	Hypertension	2023-11-05	Julia Cox	Group Delgado	UnitedHealthcare	14362.31448750232	296	Emergency	2023-11-07	Paracetamol	Inconclusive
beThaNY MoOrE	55	Female	A+	Cancer	2023-04-09	Penny Pruitt	and Montes Graves, Thomas	Cigna	10300.657311375919	330	Emergency	2023-04-21	Paracetamol	Normal
MIChael MIllS	23	Male	O-	Hypertension	2022-09-21	Mrs. Lori Hurst PhD	Hall-Bentley	Aetna	37951.66490984979	405	Emergency	2022-09-25	Ibuprofen	Inconclusive
kyle Wiley	40	Female	AB-	Cancer	2021-01-21	Stephen Carr	Taylor-Nguyen	Aetna	6733.990947068834	300	Urgent	2021-02-06	Ibuprofen	Normal
jACqUeLINE jORdaN	51	Male	O+	Hypertension	2020-07-10	Jacob Daniel	Hunter-Grant	Aetna	17839.745651647165	306	Elective	2020-07-20	Paracetamol	Abnormal
ASHleY guTIERreZ	83	Male	AB+	Obesity	2019-11-06	Tyler Braun	Miller-Lawson	Aetna	24637.090064033247	333	Elective	2019-11-22	Paracetamol	Inconclusive
Kim ScOtt	63	Male	A-	Asthma	2024-04-07	Cindy Ellis	Scott-Kelly	UnitedHealthcare	39723.16605142787	244	Emergency	2024-05-04	Ibuprofen	Inconclusive
tRAvIs carTeR	18	Male	A+	Cancer	2022-07-06	Megan Hahn	Moss and Ferguson, Baker	UnitedHealthcare	48407.38629110051	325	Emergency	2022-07-18	Aspirin	Normal
LArry rodgeRs	23	Female	B-	Hypertension	2022-08-03	Eric Kelly	and Mason Smith Chase,	Cigna	5517.393642223992	113	Elective	2022-08-10	Aspirin	Inconclusive
Nancy glOVeR	58	Male	A-	Hypertension	2020-05-08	Jennifer Larson	Khan, and Rodriguez Fischer	Medicare	19183.168885395542	378	Emergency	2020-06-01	Aspirin	Abnormal
JessIca king	27	Male	AB-	Cancer	2019-12-09	William Hess	Sons Watson and	Medicare	8320.660803287437	468	Urgent	2019-12-21	Lipitor	Abnormal
ChRiStOPhER gOnzAlez	59	Male	B+	Diabetes	2019-11-21	Patricia Dunn	Rhodes-Carey	Medicare	10107.18765105721	368	Emergency	2019-12-08	Penicillin	Abnormal
jOhN hARTmAN	27	Male	B-	Hypertension	2023-01-07	Jack Jackson	Bullock-Ramsey	Cigna	49402.29837252711	263	Elective	2023-01-27	Lipitor	Inconclusive
MicHAEl MillEr	31	Male	B+	Diabetes	2024-02-06	Jonathan Drake	Clark Brown, and Myers	UnitedHealthcare	35776.81511145377	489	Emergency	2024-02-10	Penicillin	Normal
Erica myERS	19	Female	A+	Arthritis	2020-01-30	Ian Benitez	Jackson and Lane, Dillon	Medicare	20227.863726744774	241	Elective	2020-02-12	Penicillin	Normal
cAROl PaTtERSoN	29	Female	O+	Cancer	2022-10-24	Jamie Baker	Turner Cook, Banks and	Blue Cross	19328.118579079928	231	Urgent	2022-11-07	Ibuprofen	Normal
JOSe LopEz	18	Male	A-	Obesity	2022-01-09	Erika Jackson	Miles, and Weaver Hudson	Aetna	46956.54573063246	377	Emergency	2022-01-15	Aspirin	Inconclusive
kEVIn SiMmoNs Jr.	24	Male	AB-	Cancer	2023-12-28	Amanda Garcia	Evans Ltd	Cigna	10709.690388900191	407	Emergency	2024-01-02	Paracetamol	Abnormal
DuANe HaneY	27	Male	AB-	Diabetes	2021-09-16	Raven Wong	Sons and Schaefer	Aetna	45353.990777385414	263	Urgent	2021-10-14	Penicillin	Abnormal
JONathAn yaTeS	57	Female	AB-	Arthritis	2023-07-24	Cynthia Scott	Sons Hodges and	Aetna	8451.001758478955	135	Elective	2023-08-11	Paracetamol	Abnormal
johN THoMaS	74	Female	A+	Arthritis	2021-11-13	Mark Padilla	Simpson-Mccall	UnitedHealthcare	29850.879728183794	131	Emergency	2021-12-07	Paracetamol	Inconclusive
AdriaN BuckLEY	22	Female	A-	Arthritis	2023-10-11	Julie Ramirez	Lin Thompson Wells, and	Blue Cross	42696.52116389919	102	Urgent	2023-10-27	Penicillin	Normal
apRil SANTIAgO	33	Female	B-	Diabetes	2021-01-30	Jacob Rich	Jones-Scott	Cigna	2305.139139538494	249	Emergency	2021-02-04	Penicillin	Inconclusive
DIane scHultz	57	Male	B+	Arthritis	2021-11-21	Mark Hartman Jr.	Howe-Kelly	UnitedHealthcare	44437.470673357224	255	Emergency	2021-12-05	Penicillin	Inconclusive
tiMOThY myers	61	Male	B+	Cancer	2024-03-02	Timothy Baker	and Sons Reyes	UnitedHealthcare	29504.387442211457	422	Urgent	2024-03-26	Ibuprofen	Inconclusive
NICOLE HUGhes	20	Male	O+	Arthritis	2020-12-04	Lori Sanchez	Shaw-Young	Blue Cross	34617.788344937246	320	Emergency	2020-12-08	Ibuprofen	Abnormal
ChAd MorEnO	67	Male	AB+	Hypertension	2020-08-26	Connie Boyd	Inc Skinner	Aetna	46814.011195111656	134	Urgent	2020-08-27	Penicillin	Abnormal
SeaN jenniNGs	80	Female	AB-	Diabetes	2023-11-12	James Tucker	Clark-Johnson	Blue Cross	20257.54428293241	255	Elective	2023-12-12	Penicillin	Abnormal
DIAnE brAnch	44	Male	O+	Obesity	2020-05-30	Juan Acevedo	Perez and Sons	Cigna	22841.363876905678	410	Emergency	2020-06-14	Aspirin	Inconclusive
cindY OROzco	26	Female	B-	Asthma	2023-05-12	Julie Finley	Kemp LLC	Medicare	10283.716858129152	273	Emergency	2023-06-10	Ibuprofen	Abnormal
pAtriCIa MEdinA	80	Male	AB+	Cancer	2022-07-07	Miguel Parker	LLC Dixon	UnitedHealthcare	1586.476601438285	395	Emergency	2022-07-23	Ibuprofen	Normal
kayLa padillA	63	Male	B-	Asthma	2020-09-24	Jermaine Peters	and Morales Jennings Cook,	Aetna	34774.351127057584	152	Emergency	2020-10-08	Penicillin	Inconclusive
JUan klEiN	58	Female	B-	Arthritis	2023-08-19	Lisa Edwards	Group Hood	UnitedHealthcare	24870.10365893384	321	Emergency	2023-08-25	Ibuprofen	Inconclusive
wILLIAM hIlL	38	Female	A+	Cancer	2023-05-16	Matthew Walker	Lindsey Inc	Cigna	39476.94751437997	428	Elective	2023-06-01	Aspirin	Abnormal
CARL BEst	60	Male	B+	Hypertension	2022-08-22	Gregory Hansen	Ltd Wang	Blue Cross	26062.43432029105	482	Elective	2022-09-07	Paracetamol	Inconclusive
TInA GriFfin	49	Male	B+	Cancer	2022-06-17	Jessica Cruz	Inc Ford	Medicare	25302.112634011213	268	Elective	2022-06-28	Penicillin	Abnormal
MR. TYler TAYLOR Phd	80	Male	A+	Diabetes	2022-11-05	Robert Salazar	Dean-Hawkins	UnitedHealthcare	10661.51064913277	120	Emergency	2022-11-25	Lipitor	Abnormal
TAyLoR howeLl Dds	35	Female	B+	Diabetes	2021-09-10	Kyle Patterson	Walter PLC	Blue Cross	30358.1945795447	318	Elective	2021-09-18	Ibuprofen	Inconclusive
mIcHAeL MaRTIn	84	Male	A+	Asthma	2022-09-06	John Summers	Sons Horn and	Cigna	23684.52547274483	162	Urgent	2022-09-27	Ibuprofen	Inconclusive
heatHER mIller	76	Male	A+	Diabetes	2021-04-17	Scott Grant	Powell Ward, and Mercado	Aetna	3908.9465679463137	428	Elective	2021-05-10	Lipitor	Inconclusive
cathERinE gArDnEr	79	Female	A-	Hypertension	2019-08-19	David Ruiz	James Ltd	Medicare	25503.673806852043	144	Elective	2019-08-26	Lipitor	Abnormal
ANNE THOMPSoN	76	Female	O+	Diabetes	2024-03-24	Kyle Smith	Kemp-Munoz	Aetna	6312.607691018524	226	Elective	2024-04-14	Aspirin	Abnormal
TOdd coopeR	55	Female	A+	Diabetes	2022-12-10	Jason Price	Henderson-Taylor	UnitedHealthcare	21772.341398649638	459	Elective	2022-12-31	Ibuprofen	Normal
PhILLIP lyOnS	53	Male	B-	Cancer	2022-09-14	Stephanie Clements	Parsons, Hartman Martinez and	Blue Cross	30437.001787641067	208	Elective	2022-09-18	Aspirin	Normal
MaRk foRD	18	Male	B+	Asthma	2022-10-18	Steven James	Luna Inc	UnitedHealthcare	28837.677052507202	227	Elective	2022-11-11	Aspirin	Abnormal
mARcUS ZAmorA	69	Male	O+	Arthritis	2021-11-13	Jeremiah Wolf	Hernandez, Ritter and Huffman	Cigna	25425.72786260709	115	Elective	2021-11-21	Aspirin	Normal
KaTiE hENry	70	Male	B+	Diabetes	2022-07-08	Roberto Petersen	Reed LLC	Aetna	7187.272346099509	402	Emergency	2022-07-25	Aspirin	Normal
wilLIAm morTON	21	Male	A+	Diabetes	2023-06-25	Christina Hammond	Thompson-Walker	UnitedHealthcare	3125.7364766012533	442	Urgent	2023-07-11	Ibuprofen	Normal
KaTRina maRTin	47	Male	A-	Diabetes	2019-07-09	Patricia Colon	Group Nguyen	Medicare	31516.10073437436	418	Elective	2019-08-05	Penicillin	Inconclusive
HunTeR mckAy	85	Male	A-	Arthritis	2021-05-14	Dominic Mitchell	Newton-White	UnitedHealthcare	40014.7623484579	425	Emergency	2021-06-03	Aspirin	Abnormal
dWAYnE DAViS	28	Male	O+	Cancer	2024-01-15	Wendy Davis	Ltd Thomas	Medicare	40782.92780848658	373	Elective	2024-02-07	Ibuprofen	Abnormal
sARAH CalDweLL	62	Male	A-	Obesity	2019-09-30	Daniel Carson	Pierce Ward, Torres and	Cigna	3879.0846018133934	290	Elective	2019-10-15	Aspirin	Inconclusive
DAVid higgInS	49	Female	B-	Arthritis	2021-03-05	Erin Henderson MD	Evans and Hall Schneider,	Medicare	24948.477824026922	361	Emergency	2021-03-20	Penicillin	Abnormal
bRADlEY coMbS	52	Male	AB-	Hypertension	2021-05-14	Christopher Butler	Stout-Brown	Cigna	37734.74218038699	251	Elective	2021-06-06	Penicillin	Abnormal
chrisTiNa SChMitt	53	Male	B+	Cancer	2023-06-08	Samuel Robles	Cruz Ltd	UnitedHealthcare	27360.46189055129	231	Elective	2023-07-05	Ibuprofen	Abnormal
coLtoN stRONg	55	Male	AB-	Asthma	2022-05-13	Benjamin Webb	Stewart Sons and	Aetna	37405.69652863123	212	Elective	2022-05-20	Paracetamol	Normal
MARK priCE	18	Male	B-	Arthritis	2022-09-22	Krystal Fox	Hall Roberts and Duarte,	Medicare	31485.9731617159	440	Emergency	2022-10-14	Ibuprofen	Normal
sUZaNnE SchNeIder	52	Male	AB-	Hypertension	2023-08-25	Bruce Garrett	Ramirez-Robinson	Medicare	23737.399323627065	414	Urgent	2023-09-18	Lipitor	Normal
MIchaEL HUrLEY	67	Male	AB-	Obesity	2019-06-02	Jonathan Watson	Garcia, and Bishop Hernandez	Aetna	3326.3826746815157	424	Emergency	2019-06-04	Lipitor	Inconclusive
LIndsEy laMbErt	82	Female	A+	Hypertension	2021-11-19	Christopher Guerra	and Brown Oneal, Shah	Medicare	23067.672165245425	307	Elective	2021-12-12	Ibuprofen	Normal
reBEcCA PARsONs	37	Female	O+	Asthma	2019-12-02	Steven Adams	Group White	Aetna	8521.214252671094	476	Elective	2019-12-13	Penicillin	Abnormal
jUdy joHNsoN	52	Female	AB-	Cancer	2020-08-21	Victoria Patel	Hughes and Erickson, Anderson	Cigna	47985.16733832777	388	Elective	2020-09-06	Penicillin	Inconclusive
TOnyA caMpbell	37	Female	B+	Asthma	2021-02-12	Louis Bell	Lane-Kelly	UnitedHealthcare	25230.24688180245	326	Elective	2021-03-11	Ibuprofen	Inconclusive
JAMEs Ross	83	Female	A+	Diabetes	2024-01-13	Michael Baker	Cox-Hester	Blue Cross	10352.20848674086	394	Urgent	2024-01-22	Aspirin	Abnormal
SaRA COOk	33	Male	O-	Arthritis	2021-12-26	Douglas Fleming	Jarvis Scott, Fleming and	Medicare	6175.867249292427	138	Urgent	2022-01-12	Aspirin	Abnormal
annE howeLl	22	Female	A-	Obesity	2022-08-22	Patrick Carter	Cline-Carpenter	Blue Cross	23499.936250978782	178	Urgent	2022-09-07	Penicillin	Normal
RENEE bAilEY	19	Female	B+	Cancer	2021-07-03	Sarah Shaffer	Johnson, and Ross Harris	Medicare	33681.57264410157	177	Elective	2021-07-31	Ibuprofen	Abnormal
Jeffrey tuRNER	85	Female	O+	Obesity	2020-05-31	Matthew Carter	Kim Rosario, and Hammond	Aetna	39957.94062222976	211	Urgent	2020-06-01	Ibuprofen	Normal
DR. LaUreN ClaRk DDs	19	Male	B+	Cancer	2020-10-26	Brian Wagner	PLC Jimenez	UnitedHealthcare	49833.70771785452	302	Elective	2020-11-17	Lipitor	Inconclusive
terRY THoMaS	50	Female	B-	Asthma	2021-06-03	Lucas Cole	Cantu-Berry	Aetna	48175.466116807904	368	Urgent	2021-07-01	Paracetamol	Inconclusive
JasOn baKEr	50	Female	O-	Obesity	2020-10-24	Julia Yoder	Wright-Alexander	UnitedHealthcare	40133.96739245519	130	Urgent	2020-11-13	Ibuprofen	Normal
JEssicA gUtiERrEz	40	Male	O+	Obesity	2019-08-27	Crystal Chavez	Guzman-Carlson	Aetna	9585.952127993727	424	Urgent	2019-09-06	Lipitor	Inconclusive
COURTNey HOdGes	57	Male	AB-	Obesity	2021-11-30	Brenda Lopez	Meyer-Hill	Medicare	40693.35422395354	430	Emergency	2021-12-09	Aspirin	Abnormal
ANthONy reYEs	82	Male	AB+	Obesity	2023-10-15	Michael Cole	Dudley-Atkinson	UnitedHealthcare	16399.265761001818	133	Emergency	2023-11-08	Penicillin	Abnormal
LeaH cRoSs Dds	20	Male	AB+	Diabetes	2024-03-17	Michael Larson	Kelly-Allen	Blue Cross	44939.56552476109	430	Emergency	2024-03-28	Ibuprofen	Inconclusive
PaUL MaRTinEz	20	Male	B+	Hypertension	2019-10-13	Tracey Spence	Lewis Livingston, Lowe and	Blue Cross	10663.910005038557	104	Emergency	2019-10-16	Aspirin	Normal
DenisE rOdRIGuEZ	19	Female	A-	Hypertension	2020-03-02	Susan Gibson	Rodriguez Ltd	Cigna	22564.787983517257	408	Elective	2020-03-07	Paracetamol	Normal
ashLEy ERIcKSoN	32	Female	AB-	Cancer	2019-11-05	Gerald Hooper	and Johnson Moore, Branch	Aetna	-502.50781270094785	376	Urgent	2019-11-23	Penicillin	Normal
SEaN carDenaS	55	Male	B-	Diabetes	2021-02-07	Todd Sanchez	Holmes and Hughes, Phillips	Cigna	34758.256750986024	331	Emergency	2021-03-05	Aspirin	Normal
aLaN AlVaREz	81	Male	B+	Hypertension	2021-10-25	Elizabeth Morales	and Smith, Tucker Cross	UnitedHealthcare	46377.86514923159	275	Urgent	2021-11-22	Lipitor	Normal
JeSsICA phiLliPS	26	Male	O-	Hypertension	2022-07-24	Kimberly Petersen	Sons and Lozano	Blue Cross	7555.772964808847	425	Elective	2022-07-31	Paracetamol	Abnormal
tiMOthY CoLemaN	54	Female	AB+	Cancer	2020-03-04	Misty Garcia	Russell Ltd	UnitedHealthcare	14299.993446906701	480	Emergency	2020-03-05	Lipitor	Abnormal
cHristina wooDS	57	Male	B-	Arthritis	2021-08-01	Melissa Fernandez	Jones Ltd	Cigna	46429.50820372262	233	Elective	2021-08-19	Paracetamol	Inconclusive
mELIssa sCOtt	38	Female	AB+	Asthma	2020-01-24	Kari Moore	Gordon-Ward	Medicare	17978.950744896145	384	Elective	2020-02-12	Ibuprofen	Abnormal
GaRy hoPkiNS	54	Male	O+	Obesity	2021-07-30	David Hubbard	Barnes and Sons	Medicare	32629.067748235255	380	Elective	2021-08-13	Paracetamol	Normal
aPRIL VAleNCIA	42	Male	A+	Diabetes	2024-01-04	Lonnie Morgan	Levine-Miller	Medicare	22356.226491833422	310	Urgent	2024-02-03	Aspirin	Inconclusive
riTA archER	20	Male	O-	Diabetes	2024-01-05	Victoria Gonzales	and Marquez Silva Smith,	Medicare	48995.98059165719	406	Elective	2024-02-04	Lipitor	Normal
kIm PenA	44	Female	O-	Hypertension	2020-08-11	Cindy White	Jackson-Copeland	UnitedHealthcare	4532.483553616875	213	Emergency	2020-09-04	Lipitor	Inconclusive
jaSoN FOlEy	54	Male	B+	Diabetes	2022-06-17	Douglas Li	Perez and Ochoa White,	Medicare	35521.58214827759	130	Elective	2022-06-24	Paracetamol	Normal
ShAUN GuzmAn	21	Female	AB-	Arthritis	2022-04-02	Lori Mendoza	Ltd Conrad	Aetna	1589.50352318586	244	Emergency	2022-04-09	Aspirin	Inconclusive
MATTHeW wHite	45	Female	AB+	Diabetes	2020-06-03	Ryan Ross	Hampton-Thomas	Medicare	22950.651139182566	233	Elective	2020-06-22	Ibuprofen	Abnormal
aLExiS wilsOn	68	Female	B+	Arthritis	2019-08-16	Brian Walton	Thomas-Kelley	Aetna	2678.9539360591048	427	Urgent	2019-08-21	Paracetamol	Abnormal
JaCQueLiNE maRshAll	27	Male	A+	Hypertension	2024-02-22	Michael Berg	Myers-Monroe	UnitedHealthcare	39615.60065570468	500	Urgent	2024-02-24	Penicillin	Inconclusive
RoBErt hIGGInS	42	Male	AB-	Asthma	2021-05-06	Scott Davis	and Ford Lee, Rodriguez	Medicare	13355.782085480903	451	Elective	2021-05-29	Ibuprofen	Inconclusive
SierRa MoRTON	27	Female	B-	Asthma	2021-10-27	Daniel Shelton	Sons Garcia and	Aetna	32561.53040642269	485	Elective	2021-11-04	Ibuprofen	Inconclusive
nATAliE sTANtoN	80	Male	B+	Asthma	2020-09-01	Tara Moreno	Perry Little, and Moore	Medicare	29221.340207679114	208	Emergency	2020-09-17	Paracetamol	Inconclusive
jEssica aceveDo	21	Male	O+	Diabetes	2021-05-26	Kristie Morgan	Anderson Group	Medicare	12880.652412771487	267	Urgent	2021-06-22	Penicillin	Normal
JENnIfEr mCmillan	84	Female	A-	Obesity	2022-06-22	Joseph Jones	Rodriguez and Sons	Aetna	15475.403236542532	154	Elective	2022-07-22	Ibuprofen	Abnormal
ChRISTopher mccLAiN	67	Female	O-	Arthritis	2023-05-17	Maria Tran	Thomas-Huber	Medicare	27309.436760697274	293	Elective	2023-05-31	Aspirin	Abnormal
kevIn HiCKs	66	Male	AB+	Arthritis	2021-06-23	Kelly Murphy	Robinson Inc	Medicare	1897.891727147679	196	Elective	2021-07-09	Ibuprofen	Abnormal
MELIndA richARds	37	Female	A-	Cancer	2023-11-17	Katherine Brown	Wood-Mathews	Aetna	31308.20600849512	466	Urgent	2023-11-25	Penicillin	Normal
roBYn miRaNDa	30	Female	A-	Diabetes	2020-10-11	Elizabeth Frank	Walker and Gardner Fernandez,	Medicare	42792.24128217486	468	Elective	2020-10-21	Ibuprofen	Abnormal
scoTt caSTillO	78	Male	O+	Diabetes	2021-08-10	Alyssa Edwards	Smith and Johnston, Collins	Cigna	14377.33431849461	114	Emergency	2021-08-27	Penicillin	Abnormal
jOHN GarciA	39	Female	A+	Diabetes	2023-08-29	Jesse Thomas	Sons Miller and	UnitedHealthcare	1150.8749860875837	408	Urgent	2023-09-07	Penicillin	Abnormal
miCHAeL TayloR	29	Male	O-	Asthma	2020-02-27	Erica Mccormick	Donaldson-Frey	Medicare	41939.11993669633	453	Elective	2020-03-26	Ibuprofen	Normal
jeFfReY WoOd	81	Female	AB-	Cancer	2021-07-07	Amber Holmes	Brown-Yoder	UnitedHealthcare	41982.374396232575	261	Elective	2021-07-15	Aspirin	Abnormal
MiCHAEl smIth	66	Female	AB-	Obesity	2022-06-03	Austin Jackson	Morgan Rios and Keller,	Cigna	33861.01863174469	115	Elective	2022-06-27	Aspirin	Normal
wiLLiam grIFfItH	65	Male	B-	Asthma	2020-02-20	Shane Morris	Gonzalez-King	Aetna	49321.15763149177	167	Emergency	2020-03-01	Penicillin	Abnormal
CHrISTiNa lAwReNCe	80	Male	AB-	Asthma	2021-02-05	Brent Smith	Wagner Ltd	Cigna	47433.27865471116	179	Elective	2021-03-05	Penicillin	Inconclusive
jeSsiCA HolmeS	72	Female	O-	Arthritis	2020-10-24	Kayla Davis	and Brown White, Jones	Medicare	19065.060885516963	490	Emergency	2020-11-02	Paracetamol	Abnormal
traCEY grEenE	85	Male	O-	Cancer	2023-12-06	Rose Zuniga	James-Smith	Cigna	50142.02694785304	258	Elective	2023-12-19	Ibuprofen	Abnormal
aMAnda lOpeZ	68	Female	O+	Hypertension	2021-12-21	Ethan Wagner	Hanson Group	Aetna	12081.679034664965	483	Urgent	2021-12-30	Lipitor	Abnormal
LaurA pEtErS	56	Female	A-	Cancer	2023-09-03	Phillip Williams	Mcclain-Reed	Aetna	18030.790780235697	273	Elective	2023-09-30	Lipitor	Inconclusive
LAUrEn ANDErSOn	53	Female	O-	Asthma	2020-10-18	Maureen Hill	Young-Smith	Medicare	5142.1637634746885	120	Elective	2020-11-10	Paracetamol	Abnormal
wILliAm CAmpos	37	Female	B+	Asthma	2021-07-07	Heidi Compton MD	Hart-Brock	UnitedHealthcare	19851.242925188475	202	Elective	2021-07-24	Penicillin	Normal
jEssiCa GoNzAleS	57	Female	O+	Hypertension	2023-08-28	Kimberly Gonzalez	Jones and Jones, Turner	Cigna	20545.871762829884	198	Urgent	2023-09-16	Penicillin	Abnormal
brUcE gOnzaleS	36	Male	O+	Arthritis	2019-11-17	Rebecca Morgan	Spears-Shah	Cigna	36869.72573903982	368	Urgent	2019-12-01	Penicillin	Normal
rOBert WAlsH	20	Female	B+	Cancer	2020-11-22	Sabrina Rogers	and Anderson Smith Sanchez,	Cigna	40598.42257087868	113	Elective	2020-12-17	Paracetamol	Normal
lIsA LeWis	83	Male	O-	Asthma	2021-11-13	Kevin Brown	Tran, and Ferrell Garcia	Aetna	18198.058517853886	308	Urgent	2021-12-08	Ibuprofen	Normal
WiLlIaM RUiZ	79	Male	B+	Obesity	2022-02-13	Sarah Cole	Ltd Walton	Blue Cross	4920.041189088703	278	Elective	2022-02-20	Paracetamol	Normal
StEven BALdWIn	62	Male	O+	Diabetes	2019-05-16	Jennifer Hall	Group Rodriguez	UnitedHealthcare	3864.139498871634	103	Urgent	2019-05-31	Aspirin	Inconclusive
meGAn CoLON	38	Male	AB+	Asthma	2021-08-04	Emily Cruz	Carr LLC	Blue Cross	21562.861051020358	400	Urgent	2021-08-26	Paracetamol	Normal
kImbErlY brOoks	75	Female	B-	Cancer	2020-01-03	Michael Anderson	Rodriguez-Guerra	Medicare	11815.202741487685	401	Elective	2020-01-27	Ibuprofen	Abnormal
EdWARd SMiTh jR.	28	Male	A+	Hypertension	2022-09-13	Natalie Sellers	Sullivan Mullins, Macias and	Cigna	25796.869669293414	258	Urgent	2022-10-07	Lipitor	Abnormal
aLliSoN CorDoVA	36	Male	O-	Hypertension	2020-12-19	Patrick Ochoa	Ballard PLC	UnitedHealthcare	4266.78430718752	268	Emergency	2021-01-09	Lipitor	Normal
lINdA THOMAs	54	Male	AB+	Obesity	2023-03-31	Daniel Rodgers	Liu-Wilson	Cigna	4751.162741032384	192	Urgent	2023-04-29	Penicillin	Inconclusive
paRkEr moOrE	81	Female	B-	Diabetes	2020-05-08	Taylor Baldwin	LLC Lewis	Aetna	17968.495987590006	285	Emergency	2020-05-28	Lipitor	Inconclusive
tanya SOto	56	Female	AB+	Obesity	2023-07-31	Adam Ross	Stokes Chambers and Martin,	Cigna	11311.327347997592	302	Urgent	2023-08-02	Lipitor	Normal
mIChaEL jOrdaN	30	Male	AB-	Hypertension	2022-01-09	Amy Williams	Hernandez-Green	Blue Cross	47242.224297681045	418	Emergency	2022-01-12	Ibuprofen	Inconclusive
ChRiSTINA MArTin	64	Female	A-	Diabetes	2023-12-16	Martha Graham	Inc Lee	Cigna	17670.5052173935	128	Elective	2024-01-15	Paracetamol	Inconclusive
TrACy BUrke	76	Male	A+	Obesity	2020-12-05	Emily Thomas	Wilkins Group	Medicare	5714.748017914666	238	Elective	2020-12-18	Lipitor	Abnormal
daVID SPeNCE	21	Female	AB+	Diabetes	2021-11-11	Terrance Rosales	Valentine Ltd	Cigna	5985.978487240192	136	Urgent	2021-12-04	Penicillin	Normal
JOsEph fOstER	59	Female	O+	Obesity	2019-09-11	Daniel Smith	Alvarado-Deleon	Blue Cross	27385.736227988127	427	Emergency	2019-09-15	Penicillin	Inconclusive
NIcholAs haLl	31	Female	A-	Diabetes	2020-12-15	Marissa Stevenson	Alexander and Jensen Andrews,	UnitedHealthcare	3730.002190896625	218	Urgent	2021-01-01	Ibuprofen	Abnormal
ChriSTiNA maCiAS	36	Female	O+	Asthma	2022-12-08	Katie Fitzpatrick	and Black, Henson Rhodes	Blue Cross	22480.965928930735	348	Elective	2023-01-02	Ibuprofen	Inconclusive
scoTT JoNes	42	Female	B+	Diabetes	2021-07-15	Dennis Small	Sons and Marshall	Aetna	35022.31671236063	486	Elective	2021-08-05	Aspirin	Inconclusive
jaMEs AnDerSon	18	Female	AB+	Asthma	2022-06-16	Chris Holt	Rodriguez-Franco	Blue Cross	45072.418258941034	147	Urgent	2022-07-04	Lipitor	Inconclusive
sHaUN LonG	62	Female	A+	Obesity	2024-02-09	Jenny Griffith	Fritz Henderson Stanton, and	UnitedHealthcare	45902.70764469024	126	Urgent	2024-02-19	Aspirin	Normal
krIStInA morA	53	Male	AB+	Hypertension	2024-03-04	Gregory Lambert	West-Young	Medicare	28899.18575874838	314	Emergency	2024-03-18	Paracetamol	Abnormal
joshUa rIcHmOnd	82	Female	A+	Obesity	2022-02-11	Michael Armstrong	Ltd Solis	Blue Cross	39003.18143809496	133	Elective	2022-02-25	Lipitor	Normal
Mark lAWrencE	19	Female	O-	Diabetes	2022-02-08	Melissa Terry	Mcneil-Blake	Blue Cross	10348.818521438636	271	Emergency	2022-02-17	Ibuprofen	Inconclusive
JOhN eLlis	83	Female	A-	Hypertension	2023-06-15	Thomas Bruce	Moore-Waters	UnitedHealthcare	14371.539698666105	341	Urgent	2023-06-30	Paracetamol	Inconclusive
MRs. TiFFAny DeNnIs	26	Male	O-	Diabetes	2021-10-11	James James DVM	Group Scott	UnitedHealthcare	13769.40312876381	498	Urgent	2021-10-24	Ibuprofen	Abnormal
cyNTHIa HuANG	51	Male	O+	Arthritis	2021-12-12	Sean Smith	and Simmons Sons	Aetna	35868.53863676558	309	Elective	2021-12-30	Lipitor	Abnormal
meLiSSA LawRENcE	20	Male	O+	Obesity	2023-07-09	John Hansen	Humphrey and Browning Fitzgerald,	Blue Cross	35205.28459802445	104	Emergency	2023-07-15	Lipitor	Abnormal
STEvEn goodwIN	61	Female	A-	Obesity	2020-09-08	Teresa Mccarthy	Adams-Molina	Blue Cross	21576.502345538738	308	Emergency	2020-10-03	Ibuprofen	Abnormal
mARY HuNT	44	Male	AB-	Hypertension	2020-08-31	Stephanie Barnett	Guzman LLC	Aetna	18771.010687105834	168	Urgent	2020-09-18	Lipitor	Abnormal
ERic riveRa	74	Female	AB+	Cancer	2024-04-10	Mr. Luke Nunez Jr.	Gonzalez-Pacheco	Blue Cross	21668.56450834912	115	Emergency	2024-05-03	Lipitor	Abnormal
ALAn tayLor	82	Female	B-	Diabetes	2021-08-10	Stacy Stewart	Hunt, Carlson and Cherry	Cigna	36339.81908117465	189	Elective	2021-09-09	Lipitor	Inconclusive
mIcHaEL cAMPbeLl	83	Male	O-	Diabetes	2022-01-25	Andrea Oneal	Ltd Barnes	Cigna	40825.18442360509	438	Elective	2022-01-28	Aspirin	Abnormal
asHLEY webb ddS	62	Female	AB-	Cancer	2023-09-12	Eric Coleman	Gordon, Fox Lane and	Blue Cross	40469.56625910051	286	Elective	2023-10-12	Penicillin	Normal
SHaNNON broWn	62	Female	B-	Obesity	2020-08-05	Anthony Barnes	Petersen Ltd	Medicare	25749.52083554032	138	Elective	2020-08-14	Ibuprofen	Inconclusive
LAwrenCE shEPherD	18	Male	A-	Asthma	2022-05-07	Michael Hickman	and Mcdonald Sons	Aetna	15841.20167651258	275	Urgent	2022-06-03	Ibuprofen	Abnormal
scoTt wADE	66	Male	A+	Arthritis	2022-02-13	Dustin Wolf	Smith, Elliott and Blackburn	Medicare	36086.57207805436	266	Urgent	2022-02-23	Paracetamol	Normal
heAthER curTis	26	Female	AB+	Asthma	2024-03-03	Amanda Wells	PLC Oliver	Blue Cross	32085.227646508723	392	Urgent	2024-03-27	Penicillin	Inconclusive
kEvIN jEFFeRsON	45	Female	B+	Cancer	2020-03-14	Jason Miller	Griffin and Lyons Rivers,	Cigna	12356.560651293956	156	Emergency	2020-04-03	Aspirin	Inconclusive
dAvId gRifFIn	26	Male	AB-	Asthma	2024-02-07	Holly James	Craig-Garcia	Aetna	15367.411315522833	255	Emergency	2024-02-24	Ibuprofen	Inconclusive
GRanT GeoRge	26	Male	O+	Cancer	2019-07-21	April Cox	Baker-Jones	Medicare	40190.20291801758	315	Elective	2019-08-05	Penicillin	Abnormal
eRIc SteWART	79	Female	O+	Diabetes	2023-04-14	Virginia Lynch	Duffy-Kelly	Aetna	3872.0969851910872	322	Elective	2023-04-18	Penicillin	Inconclusive
RoBErt pittmAn	33	Female	B-	Arthritis	2024-01-17	Patricia Fuller	Rodriguez-Becker	Cigna	3311.5891055535576	184	Elective	2024-02-05	Lipitor	Normal
SYdNey Cross	34	Female	O+	Cancer	2019-06-25	Michelle Ward	Group Brown	UnitedHealthcare	18524.866637485753	472	Urgent	2019-06-30	Lipitor	Abnormal
DaviD CrawfoRD	76	Female	AB-	Hypertension	2021-05-20	Robin Adams	Powers-Vincent	UnitedHealthcare	30107.487035171962	494	Emergency	2021-06-12	Ibuprofen	Inconclusive
LEAH DRaKE	50	Female	B-	Obesity	2020-04-03	Emily Morales	and Ramos Brown Edwards,	UnitedHealthcare	15826.10127625393	398	Emergency	2020-04-11	Paracetamol	Normal
DiAna hALL	44	Male	B-	Diabetes	2020-01-21	Adriana Morrow	Johnson Group	Blue Cross	26437.77463014572	267	Emergency	2020-01-30	Ibuprofen	Abnormal
JUsTIN lE	38	Female	AB-	Arthritis	2021-12-02	Michael Mitchell	Atkins Inc	Aetna	49663.452871020476	435	Emergency	2021-12-07	Paracetamol	Normal
KaREn pricE dDs	43	Male	AB+	Cancer	2021-05-28	Caroline Choi	Marshall LLC	Aetna	27278.2368852241	174	Urgent	2021-06-18	Ibuprofen	Abnormal
CaROlYN sTEeLE	27	Female	AB+	Hypertension	2020-03-23	Michael Robinson	Ltd Cruz	Cigna	33170.43674003852	137	Urgent	2020-04-11	Paracetamol	Abnormal
LAURen RAMireZ	78	Male	A+	Asthma	2022-08-06	Heather Miller	Harrison-Parker	Medicare	1791.3890011113167	405	Urgent	2022-09-05	Paracetamol	Normal
jAcOb nEWman	40	Male	A+	Diabetes	2024-03-09	Howard Obrien	Lee-Clayton	Blue Cross	31188.041491741158	111	Elective	2024-04-05	Ibuprofen	Normal
KAThErInE BARnEtt	25	Male	AB-	Arthritis	2022-03-15	Faith Cook	Mcdaniel and Sons	Medicare	13854.645763663511	328	Elective	2022-04-10	Penicillin	Inconclusive
JODI martiNeZ	67	Female	AB+	Obesity	2020-08-08	Donna Colon	Inc Lynch	Blue Cross	11870.90838014169	196	Elective	2020-08-14	Ibuprofen	Abnormal
andrEa aLlEN	47	Female	AB+	Obesity	2019-06-09	David Lindsey	and Mendoza Rich Morales,	UnitedHealthcare	25574.127619098694	464	Elective	2019-07-01	Aspirin	Inconclusive
nOah baxtEr	75	Male	AB-	Arthritis	2019-09-07	Anthony Nixon	Proctor-Jones	Aetna	6132.404095238648	231	Urgent	2019-10-06	Paracetamol	Normal
hECTOR MAXweLL	58	Female	A-	Obesity	2021-02-14	Doris Hawkins	and Ramirez Figueroa May,	Medicare	33343.902493747875	117	Elective	2021-02-26	Lipitor	Inconclusive
holLy WALters	26	Female	A-	Hypertension	2019-11-10	Caleb James	Michael-Jenkins	Medicare	43484.24974644057	244	Urgent	2019-11-26	Penicillin	Abnormal
JOsepH SmIth	22	Male	O+	Obesity	2023-04-16	Patricia Moore	Hardy Inc	UnitedHealthcare	7858.926859946798	414	Urgent	2023-05-14	Penicillin	Normal
albERt tHOmAS	29	Female	B+	Asthma	2020-04-25	Matthew Gray	Turner, and Williams Mercado	Cigna	33161.93840299814	493	Urgent	2020-04-28	Paracetamol	Inconclusive
jeFfErY WIlliaMSOn	30	Male	A-	Cancer	2021-08-21	Justin Lowe	PLC Williams	Cigna	2879.460532054243	183	Urgent	2021-08-28	Ibuprofen	Normal
joNAthAn meADOWS	22	Female	O+	Asthma	2021-01-14	Danny Mcdonald	Evans Ltd	Aetna	46492.861772948956	471	Elective	2021-01-27	Aspirin	Inconclusive
kRIStIN BeNnETT	34	Male	AB+	Hypertension	2020-09-12	Gina Weaver	Merritt-Gray	Aetna	5259.273049647717	341	Elective	2020-09-26	Paracetamol	Abnormal
miCHaEl SmITh	20	Male	AB+	Arthritis	2020-03-27	Eddie Jackson	Huang Travis Thomas, and	UnitedHealthcare	2784.582489978357	164	Emergency	2020-04-16	Aspirin	Inconclusive
JOSepH cARpenteR	37	Female	A-	Arthritis	2019-07-26	Miss Valerie Saunders MD	Rodriguez-Zimmerman	Aetna	13418.216367935536	102	Emergency	2019-08-17	Penicillin	Abnormal
larRy MaYEr	25	Female	A+	Cancer	2023-12-07	Richard Petty	Miller PLC	Blue Cross	36990.455775325325	356	Urgent	2023-12-14	Aspirin	Normal
CLaYTON PEterSon	45	Female	B-	Cancer	2021-06-11	Patricia Bean	May, Mullins and Martin	Aetna	43567.14415797098	325	Urgent	2021-07-03	Paracetamol	Normal
donaLD aLVArEZ	18	Male	O-	Diabetes	2022-02-11	Ronald Jones	Moore-Robbins	UnitedHealthcare	35570.07655709629	497	Emergency	2022-02-23	Ibuprofen	Inconclusive
SaRAh leE	56	Male	O+	Arthritis	2020-09-12	Jack Wall	Ltd Howard	Blue Cross	6848.130427196583	421	Emergency	2020-09-22	Aspirin	Normal
joHN peReZ	44	Male	AB-	Asthma	2020-05-25	Felicia Morrison	Group Crosby	Aetna	4677.595846504441	488	Emergency	2020-06-05	Lipitor	Inconclusive
Timothy jAcobS	34	Male	O+	Hypertension	2023-09-25	Crystal Schultz	Cook Ltd	Aetna	35157.17026732283	328	Elective	2023-10-21	Penicillin	Normal
nAThaN sMall	26	Male	B+	Obesity	2022-06-22	Bailey Gonzalez	Rivas, Mcconnell Hill and	UnitedHealthcare	34719.17385017646	317	Elective	2022-07-20	Lipitor	Normal
dUSTin WriGhT	32	Male	O+	Obesity	2020-01-12	Michael Guzman	Conner-Flores	Aetna	23775.449006940402	133	Elective	2020-01-19	Aspirin	Normal
jacOb wilLiAMS	64	Male	B+	Arthritis	2022-07-29	Elizabeth Flowers	Suarez-Nelson	UnitedHealthcare	17732.469366062764	247	Urgent	2022-08-07	Ibuprofen	Normal
wiLlIAm mcCOY	80	Male	A-	Asthma	2023-02-20	Whitney Vaughan	and Walker Glenn, Long	Cigna	3845.3974956264747	158	Emergency	2023-03-10	Penicillin	Normal
dr. MATthEW wilkinS	80	Male	A-	Cancer	2021-07-14	Seth Nelson	PLC Anderson	Blue Cross	22401.550353437575	242	Elective	2021-07-24	Lipitor	Inconclusive
JosEpH gONZaLeZ	37	Female	O+	Hypertension	2024-04-17	Erin Wright	Blackwell-Gamble	UnitedHealthcare	23340.30471921353	151	Urgent	2024-05-07	Aspirin	Normal
rObErt fiElDS	52	Female	A+	Hypertension	2021-02-04	Jennifer Flores	Wagner PLC	Blue Cross	3042.4091835970225	221	Urgent	2021-02-28	Aspirin	Abnormal
lawrencE mIRAndA	83	Female	O-	Diabetes	2021-09-02	Brandi Knight	Goodman-Kelly	Blue Cross	41817.67918250646	223	Urgent	2021-09-19	Paracetamol	Inconclusive
mitCheLl caRrOlL	28	Female	B-	Arthritis	2022-09-10	Chad Irwin	and Boyd Powell, Sims	Cigna	49700.32420655215	359	Elective	2022-10-01	Paracetamol	Abnormal
COdY nIcHoLs	63	Male	A+	Diabetes	2022-11-25	Victoria Williams	and Conrad Boyd, Burnett	Blue Cross	45157.47112483898	480	Elective	2022-12-20	Lipitor	Normal
KELlI tHompSOn	85	Male	O-	Asthma	2023-08-04	Travis Walton	Ayala-Armstrong	Cigna	18832.100342779697	472	Emergency	2023-08-12	Ibuprofen	Abnormal
dAnIElle lOPeZ	37	Male	O-	Hypertension	2020-11-20	Catherine Hernandez	and Lambert White, Vargas	Aetna	31732.130077881913	373	Elective	2020-12-06	Lipitor	Normal
melINda JONES	22	Male	AB-	Diabetes	2019-10-23	Kristen Johnson	Group Doyle	Blue Cross	42214.979697714276	370	Urgent	2019-11-09	Paracetamol	Abnormal
KRiSTIN sMith	80	Female	AB+	Arthritis	2020-10-17	Tammy Chavez	Henderson-Johnson	Medicare	12400.205098810646	141	Elective	2020-10-29	Aspirin	Normal
StEphaniE REYNolDs	48	Female	O+	Arthritis	2022-12-27	Savannah Colon	Baker Conrad and Andrews,	Blue Cross	1133.5864760580619	343	Urgent	2022-12-31	Penicillin	Abnormal
AnNA NORMaN	29	Male	B+	Obesity	2023-06-16	Jessica Parks MD	Perkins, Salazar and Johnson	Blue Cross	24340.322856965668	310	Emergency	2023-07-14	Aspirin	Inconclusive
MAria haYeS	76	Male	A+	Arthritis	2023-11-06	Joshua Singleton	Johnson-Perez	Blue Cross	39390.93554708493	319	Elective	2023-11-21	Aspirin	Abnormal
toNya riLEy mD	23	Female	A+	Hypertension	2023-12-26	Vincent Ramirez	Powell-Werner	Medicare	17012.50740222721	121	Elective	2024-01-22	Penicillin	Normal
REgiNa DUnn	33	Male	B-	Asthma	2023-02-10	Natasha Smith	Morales Group	Cigna	14493.613903218427	166	Emergency	2023-03-05	Penicillin	Inconclusive
mIcHael JACoBS	34	Male	O+	Hypertension	2020-07-01	John Sparks	and Fernandez, Wilson Morrison	Aetna	32679.268592696208	397	Emergency	2020-07-10	Paracetamol	Normal
jaSon mOOrE md	44	Female	AB+	Obesity	2023-09-21	Michelle Gutierrez	Mayo and Sons	UnitedHealthcare	6232.001786847094	186	Emergency	2023-09-25	Ibuprofen	Inconclusive
eRiC HALl	84	Male	B+	Diabetes	2020-11-25	Rachel Williams	Huffman Hall Orozco, and	Cigna	22982.252121727626	320	Urgent	2020-12-02	Ibuprofen	Abnormal
MALIk MARtINeZ	25	Female	A+	Cancer	2020-07-10	Sergio Shelton	White-Buchanan	Aetna	28213.8154666384	296	Urgent	2020-07-18	Aspirin	Abnormal
LisA KENNEdY	42	Male	B-	Arthritis	2022-12-24	Mr. Michael White MD	and Dixon Taylor Hunter,	Cigna	10645.565853008928	251	Emergency	2023-01-06	Ibuprofen	Normal
kRIstIn ocHOA	57	Male	B+	Arthritis	2019-10-05	Mary Drake	Anderson and Medina, Sullivan	Blue Cross	35041.0309676033	299	Elective	2019-10-20	Lipitor	Normal
joSeph ZuNiGA	75	Female	O-	Arthritis	2022-03-13	Tonya Wade	PLC Dixon	Cigna	45980.29229379609	101	Emergency	2022-03-26	Aspirin	Inconclusive
kYLe TYlER	24	Female	AB+	Obesity	2020-05-15	Charles Torres	Bowman-Keith	UnitedHealthcare	25163.822483831256	142	Elective	2020-06-10	Ibuprofen	Normal
eric duNCan	43	Female	AB-	Asthma	2020-12-02	Jennifer Freeman	Tyler PLC	UnitedHealthcare	43670.378191668984	181	Elective	2020-12-23	Aspirin	Normal
raChel roMERo	22	Male	AB+	Asthma	2024-01-08	Reginald Becker	Velazquez-Patton	UnitedHealthcare	33706.59767068356	282	Emergency	2024-01-15	Aspirin	Inconclusive
mIcHael anDeRson	64	Female	AB-	Arthritis	2019-08-16	Charles Webb	Bass Inc	Medicare	5549.785435792208	302	Emergency	2019-09-06	Ibuprofen	Inconclusive
emILY clARK	66	Female	AB+	Arthritis	2023-03-23	Emily Perez	Newton, Smith Ruiz and	Blue Cross	49078.4690110566	389	Elective	2023-04-19	Penicillin	Abnormal
danIeL mCKINnEy	19	Male	O+	Obesity	2020-01-20	Rachel Thomas	Graham-Fisher	UnitedHealthcare	23687.993642467663	481	Emergency	2020-02-11	Ibuprofen	Normal
BOnnIe WILlIaMS	79	Female	B-	Diabetes	2024-01-23	Christopher Flores	Scott Ltd	UnitedHealthcare	17720.318726459016	275	Elective	2024-02-22	Paracetamol	Abnormal
MARcUs henry	76	Male	B-	Asthma	2022-12-20	Jennifer Stevenson	Rosales-Sweeney	UnitedHealthcare	27361.249684806888	231	Emergency	2023-01-02	Paracetamol	Normal
katheRiNE HART	37	Female	A+	Obesity	2021-08-10	Matthew Garcia	Larson Andrews, and Lynch	UnitedHealthcare	39265.64605454515	350	Elective	2021-09-03	Ibuprofen	Normal
MIchelle pIeRCE	62	Male	O-	Arthritis	2020-11-23	Brett Meyer	PLC York	Aetna	32868.08277092278	114	Emergency	2020-11-28	Paracetamol	Inconclusive
Julie Mejia	80	Male	A-	Asthma	2020-02-10	David Murphy	Kelly-Watson	Blue Cross	22032.38958674227	262	Emergency	2020-02-29	Ibuprofen	Normal
cAMeRoN sAnChEz	49	Female	A+	Diabetes	2019-06-04	Erin Henson	Smith Gonzalez Robinson, and	Blue Cross	43165.69408601025	428	Elective	2019-06-17	Ibuprofen	Abnormal
davId Vincent	66	Female	O+	Obesity	2023-09-24	Katrina Fuentes	Cook-Taylor	Blue Cross	1870.6084397725908	234	Emergency	2023-10-11	Penicillin	Inconclusive
MeLiSSA gOMez	50	Male	B-	Diabetes	2021-08-16	Harold Jackson	Robinson-Reyes	Blue Cross	50254.201831162274	210	Elective	2021-08-20	Aspirin	Inconclusive
AMAnDa pONCe	39	Male	AB-	Arthritis	2020-07-06	Christopher Merritt	Reid Inc	Aetna	23159.66303363933	333	Elective	2020-07-22	Penicillin	Inconclusive
CArOl GOMEz	31	Female	B-	Diabetes	2022-12-07	Haley Kim	Kemp and Taylor, Jones	Aetna	11469.390589717057	391	Elective	2022-12-29	Paracetamol	Abnormal
cHRISTopHEr PalmER	84	Male	AB-	Cancer	2023-12-29	Dr. Steven Johnson	Richards-Mack	Aetna	35435.17015269561	458	Elective	2024-01-16	Ibuprofen	Abnormal
PAUL Hahn	71	Male	O-	Cancer	2023-02-16	Erin Cole	and Smith Harmon, Marshall	UnitedHealthcare	26139.785948846744	195	Urgent	2023-02-25	Paracetamol	Abnormal
aSHLeY MOORe	79	Male	B+	Cancer	2022-05-12	Breanna Nielsen	Velasquez and Walker Russo,	UnitedHealthcare	21296.518726963837	214	Emergency	2022-05-16	Paracetamol	Abnormal
lINDa haMiLTOn	56	Male	O+	Arthritis	2023-09-20	John Smith	Harrington, and Owens Preston	UnitedHealthcare	8421.915384516322	409	Emergency	2023-09-25	Paracetamol	Inconclusive
robiN coX	36	Male	O-	Obesity	2020-01-11	Frank Gonzalez	Downs PLC	Cigna	23892.552669226494	268	Emergency	2020-01-16	Aspirin	Normal
AnthoNY HalL	38	Male	O-	Obesity	2022-03-30	Matthew Williams	Zhang Long Eaton, and	Blue Cross	8171.462614714922	279	Elective	2022-04-26	Ibuprofen	Inconclusive
roberT smitH	21	Male	AB+	Arthritis	2020-05-11	Jonathan Gray	PLC Mills	UnitedHealthcare	23457.30928650795	322	Elective	2020-05-20	Lipitor	Normal
dEREK CARTER	55	Female	O+	Cancer	2022-01-20	Timothy Rodriguez	Hoffman Cox Mcdonald, and	Cigna	25787.43914374591	205	Emergency	2022-02-16	Paracetamol	Normal
HEAthER MAY	79	Female	A-	Hypertension	2019-11-13	Victor Welch	Carpenter and Sons	Blue Cross	28525.52476768826	243	Urgent	2019-11-24	Aspirin	Abnormal
pETer gOnzAlEZ	55	Male	AB-	Arthritis	2021-02-03	Robert Adams MD	Collins and Moore Chan,	UnitedHealthcare	17182.869811876913	408	Emergency	2021-02-20	Lipitor	Abnormal
chrIs flEtCheR	24	Male	AB+	Asthma	2020-10-24	Andrew Jefferson	and Wood Lewis, Monroe	Cigna	20980.303064872245	106	Elective	2020-11-15	Aspirin	Inconclusive
sHIRley wiLkinsoN	39	Female	O+	Hypertension	2022-10-03	Sharon Hensley	and Keller, Ortega Miller	Medicare	4243.202643830592	138	Urgent	2022-10-06	Ibuprofen	Abnormal
COurtNey FaRRelL	63	Female	B+	Cancer	2023-12-24	Eugene Branch	Austin, and Reynolds Duran	Cigna	40137.789171480654	467	Elective	2024-01-02	Ibuprofen	Normal
aNDReA WiLliS	26	Male	AB-	Asthma	2023-11-18	Anthony Greer	Lopez LLC	Medicare	30676.441759527013	290	Elective	2023-11-26	Ibuprofen	Normal
cHAD huFF	76	Female	AB+	Hypertension	2024-03-12	Bob Moyer	Clark-Tran	Aetna	45594.889070635974	192	Urgent	2024-04-09	Paracetamol	Abnormal
dEvin giLBert	69	Male	A+	Cancer	2023-04-12	Heather Shea	Villanueva and Carter Hughes,	Medicare	29076.629611154083	135	Urgent	2023-05-07	Ibuprofen	Abnormal
DOnALD davIS	38	Female	O+	Obesity	2021-06-16	Nicholas Stevenson	Ltd Osborn	Cigna	5223.5020813440515	255	Emergency	2021-07-11	Paracetamol	Abnormal
KUrT murphy	19	Male	AB-	Hypertension	2021-11-24	Laura Guerra	LLC Hodge	Blue Cross	41840.65803442384	176	Elective	2021-12-13	Penicillin	Abnormal
SYlvia wEsT	61	Male	B-	Obesity	2020-07-06	Michele Bradford	Lopez and Shepard Smith,	Blue Cross	26504.86591103471	287	Emergency	2020-07-22	Aspirin	Normal
DONaLd vAZQuEZ	42	Female	AB-	Arthritis	2022-06-26	Mr. Jesse Cook	Moss and Meadows Jones,	Cigna	7946.129112957691	111	Elective	2022-07-01	Ibuprofen	Inconclusive
REbeCCA rUsH	57	Male	AB-	Diabetes	2020-07-21	Heather Simon	Young-Williams	Cigna	18689.13844793402	133	Urgent	2020-07-31	Lipitor	Normal
ChrIstoPhER curRY	36	Female	A-	Arthritis	2019-11-04	Larry Mendez	Bailey Morgan Frey, and	Blue Cross	30051.975072767196	482	Urgent	2019-12-03	Ibuprofen	Abnormal
miCHaeL EdwARds	68	Female	AB+	Hypertension	2021-11-01	Taylor Smith	Neal Price and Smith,	Medicare	22913.554253007936	124	Urgent	2021-11-03	Paracetamol	Normal
cHriSTOPheR ARnoLd	25	Female	B+	Obesity	2019-11-17	Ian Singleton	and Johnson Hobbs Owens,	UnitedHealthcare	36238.576849333396	131	Elective	2019-11-30	Ibuprofen	Inconclusive
RAcheL hickmAn	37	Female	B+	Obesity	2022-12-19	Angela Burton	Melton Inc	Medicare	25217.456184339455	352	Urgent	2023-01-06	Aspirin	Normal
ashlEY grAy	68	Male	A+	Asthma	2020-10-06	Lisa Payne	and Weber Sons	Aetna	41548.40831447708	124	Urgent	2020-10-20	Aspirin	Normal
eLiZaBeTh PeREz	81	Female	AB-	Arthritis	2022-01-16	Sara Perry	Chung Rodriguez Bradley, and	Aetna	7562.394379642121	471	Elective	2022-01-22	Ibuprofen	Abnormal
ANgeL RaNDOlPH ddS	74	Female	A+	Asthma	2023-07-06	Ann Brown	White Wilson and Farmer,	UnitedHealthcare	386.0540546913368	165	Elective	2023-08-03	Aspirin	Normal
maRk SaUNderS	75	Male	O+	Arthritis	2021-06-12	David Marshall	Group Thompson	Cigna	31491.61471074435	347	Urgent	2021-06-15	Ibuprofen	Abnormal
ChriSTiAn lAnG	74	Female	AB+	Cancer	2019-08-27	Shirley Dawson	and Sons Rangel	UnitedHealthcare	34224.34834458022	228	Elective	2019-09-01	Lipitor	Abnormal
Pam perKIns	28	Female	AB-	Diabetes	2022-05-17	Susan Hernandez	Travis, and Richardson Hampton	Medicare	23673.721739330173	354	Urgent	2022-06-12	Ibuprofen	Abnormal
kAyLA GrEENe	35	Male	AB+	Hypertension	2020-10-02	Gina Edwards	and Wilson Matthews, Faulkner	UnitedHealthcare	40301.997309242804	250	Elective	2020-10-17	Ibuprofen	Inconclusive
mIcHAEl daVId	79	Female	O+	Asthma	2021-08-20	Laura Howell	Group Bailey	Medicare	37116.163814100844	225	Elective	2021-09-16	Lipitor	Abnormal
aLeXIs mCcALl	59	Female	O-	Asthma	2019-11-05	Scott Beltran	Rosales-Johnson	Aetna	38606.963796832526	357	Elective	2019-11-17	Aspirin	Inconclusive
mr. brandON perEz md	84	Female	O-	Arthritis	2024-02-06	William Campbell	Bush-Brown	Cigna	17813.930503887397	140	Emergency	2024-02-28	Penicillin	Inconclusive
dr. jeffREy ColE	36	Female	O-	Asthma	2024-02-07	Ethan Brock	Saunders-Smith	Aetna	20773.023318885942	352	Urgent	2024-02-21	Ibuprofen	Normal
maTthEw broWN	69	Male	O+	Arthritis	2023-06-22	Nicholas Gomez	and Mckay, Morrow Myers	Blue Cross	9609.522307149366	404	Urgent	2023-07-11	Lipitor	Normal
RoBErT sExtON	54	Male	A-	Cancer	2020-11-19	Richard Buchanan	Sherman-Martinez	Blue Cross	3771.237165573879	426	Urgent	2020-11-27	Penicillin	Abnormal
ashLEy vasQUEZ	30	Female	O+	Asthma	2021-11-24	David Gonzalez	Baker, Weber Patton and	Medicare	51587.93681650202	236	Emergency	2021-12-07	Ibuprofen	Abnormal
mIcHelLe FLYnn	31	Male	O-	Cancer	2019-07-26	Kristin Schmitt	and Fitzgerald Shaw, Edwards	Medicare	28456.69855744684	395	Elective	2019-07-29	Lipitor	Inconclusive
StEVEn trAn	81	Female	AB+	Cancer	2022-07-05	Kelly King	Kim-Higgins	Cigna	33870.120904948504	194	Elective	2022-07-08	Ibuprofen	Abnormal
JAMeS MilLeR	61	Female	O+	Diabetes	2019-08-29	Jeffery Morgan	Morgan, Kramer Munoz and	Medicare	2303.9984227566692	408	Elective	2019-09-07	Paracetamol	Normal
Bonnie hiLl	52	Male	B+	Hypertension	2024-05-02	Patricia Fowler	Harvey Group	Aetna	1878.0073018178914	188	Elective	2024-05-21	Paracetamol	Abnormal
AnTHONy DaviS	25	Male	B+	Asthma	2020-05-26	David Patterson	Mercer-Rogers	Blue Cross	19160.993728264002	361	Elective	2020-05-31	Penicillin	Normal
DaViD ShEPPArD	56	Male	B+	Cancer	2024-03-20	Daisy Eaton	Duran Sons and	Blue Cross	5811.629851037733	176	Urgent	2024-04-06	Paracetamol	Normal
JOdi LAnG	44	Male	O+	Diabetes	2024-03-27	Benjamin Bryant	Vaughan Parker and Wagner,	Medicare	22868.530342201586	295	Elective	2024-04-08	Ibuprofen	Abnormal
VaNeSSa TAylor	30	Female	O+	Arthritis	2021-03-22	Cynthia Velazquez	Lee-Jacobson	Blue Cross	48281.91194019209	415	Urgent	2021-03-25	Ibuprofen	Abnormal
WAYnE lyncH	82	Male	O-	Cancer	2020-10-03	William Brock	Hayes Robbins and Gallagher,	Medicare	30562.56762520042	185	Emergency	2020-10-28	Paracetamol	Abnormal
YEsENiA MCfarland	67	Male	B+	Obesity	2023-05-17	Douglas Lambert	Evans and Byrd, Smith	Medicare	24293.633025826664	278	Emergency	2023-05-31	Ibuprofen	Normal
KEnNETH WilSON	41	Male	A+	Arthritis	2022-08-12	Alex Mcknight	and Howell Sons	Aetna	5878.778853323267	358	Emergency	2022-08-31	Ibuprofen	Abnormal
JIlLiAn MArks	84	Male	A-	Arthritis	2020-06-20	Gregory Fox	Clements and Scott, Peters	UnitedHealthcare	28410.438767927357	451	Urgent	2020-06-22	Ibuprofen	Abnormal
MiCHELLe cruz ddS	85	Female	AB+	Asthma	2023-04-20	Carrie Navarro	Gomez-Olson	Medicare	27414.018804721723	390	Emergency	2023-05-05	Ibuprofen	Normal
CLaREnce fORD jr.	26	Female	A-	Hypertension	2019-10-28	Laura Murillo	and Medina Morgan, Whitehead	Aetna	5826.244027054134	226	Emergency	2019-11-21	Penicillin	Abnormal
DonAlD kaNe	49	Female	O+	Diabetes	2021-08-31	Alyssa Walsh	Miller LLC	Cigna	2133.7372022713953	189	Urgent	2021-09-05	Ibuprofen	Normal
ZaChaRY LARsEN	47	Female	A+	Hypertension	2021-07-14	Jeff Barton	Jones-Aguirre	Blue Cross	34262.609469234085	112	Urgent	2021-08-06	Penicillin	Inconclusive
sHeRYl MaRTinez	69	Male	A-	Diabetes	2022-01-21	Ricky Anderson	PLC Gonzalez	Aetna	44897.04901485058	283	Elective	2022-02-02	Paracetamol	Normal
mr. NaTHAN avILA	78	Female	O+	Asthma	2019-09-16	John Hurst	and Davies Sons	Cigna	22230.122763982992	439	Urgent	2019-10-16	Penicillin	Normal
aNnE aNTHONY	29	Male	AB+	Diabetes	2023-01-20	Cristina Wyatt	Soto-Richmond	Cigna	32895.10189130326	123	Urgent	2023-01-29	Aspirin	Abnormal
hOlly LaMBERt	73	Male	A+	Cancer	2020-01-04	Christina Fowler	and Morrison Ho Woods,	Medicare	5349.056116311976	469	Emergency	2020-01-16	Paracetamol	Normal
JAmes rASmuSsen	53	Male	AB-	Obesity	2024-03-03	Gary Barr	Lewis and Sons	Cigna	23235.854410034462	442	Elective	2024-03-15	Aspirin	Inconclusive
SaRAH cannON	34	Male	AB+	Diabetes	2019-07-06	Frederick Whitney	Wood-Sandoval	Aetna	25683.279862215626	295	Elective	2019-08-01	Paracetamol	Inconclusive
melInda tannER	38	Female	AB-	Obesity	2022-12-01	Mary Miller	Ball LLC	Cigna	45560.28183872589	309	Elective	2022-12-03	Ibuprofen	Normal
LauriE josEPh	70	Female	B-	Arthritis	2020-05-10	Evan Lewis	Scott LLC	UnitedHealthcare	16850.88631219279	230	Urgent	2020-05-30	Penicillin	Abnormal
stEPHAnIe hUnteR	59	Female	AB+	Hypertension	2024-03-10	Adrienne Howard	and Wright, Long Schroeder	Aetna	34365.99712395978	157	Elective	2024-03-16	Ibuprofen	Inconclusive
gIna daviS	43	Male	AB+	Arthritis	2020-01-14	Daniel Jones	Ltd Crawford	UnitedHealthcare	11968.023816835155	171	Urgent	2020-01-19	Paracetamol	Inconclusive
chRiStoPheR sHEA Jr.	49	Male	B-	Diabetes	2020-06-07	Craig Wolfe	Group Moore	Cigna	10076.892532991216	380	Elective	2020-06-26	Penicillin	Inconclusive
MrS. SabRIna BaLL	63	Male	AB-	Asthma	2020-11-11	Tina Griffin	Burch-Marks	Blue Cross	44582.81735925928	189	Elective	2020-11-30	Penicillin	Abnormal
JoyCe McCoRmIcK	40	Female	O+	Asthma	2021-05-07	John Hansen	Koch-Alvarado	Medicare	30334.98906605058	102	Urgent	2021-05-31	Aspirin	Abnormal
DEVIN bElL	80	Male	B-	Arthritis	2021-07-13	Trevor Evans	Garcia Edwards and Daniel,	Cigna	6196.635136069902	484	Urgent	2021-08-05	Penicillin	Normal
alLISoN rAmiREZ	74	Female	B+	Cancer	2024-03-25	Mark Johnson	Carter-Camacho	Cigna	45438.90694636938	256	Emergency	2024-04-03	Lipitor	Normal
lauRA roMERO	70	Male	O+	Diabetes	2020-03-25	James Hays	Malone LLC	Aetna	43707.179242198195	365	Urgent	2020-04-02	Lipitor	Normal
TONi fAULKNer	39	Female	AB-	Diabetes	2023-05-14	Nicholas Ferguson	Zamora PLC	Blue Cross	20105.029929276876	286	Urgent	2023-05-20	Penicillin	Normal
patrIcia tuRnEr	47	Female	AB+	Diabetes	2022-11-19	Mr. Jeffrey Powell	Ltd Hernandez	UnitedHealthcare	11938.06769468013	452	Urgent	2022-11-23	Penicillin	Normal
naThaN rAy	49	Male	AB+	Diabetes	2021-03-10	Timothy Carter	Gomez Ray, and Jones	Cigna	10836.211217334956	481	Emergency	2021-03-30	Lipitor	Abnormal
RYan sAnCHeZ	64	Male	A-	Obesity	2020-11-15	Jennifer Gonzales	Davis, Ray and Thompson	Cigna	40037.479986778744	278	Urgent	2020-11-20	Ibuprofen	Inconclusive
tHOMas DENnIs	40	Male	A+	Asthma	2024-01-28	Leonard Chen	Mckinney-Edwards	Medicare	42959.29981431829	410	Elective	2024-02-21	Paracetamol	Abnormal
mR. timOtHY FLoRES	77	Male	A-	Arthritis	2020-07-07	Margaret Ramos	Parker-Shannon	Medicare	40196.82527780484	152	Urgent	2020-08-05	Paracetamol	Abnormal
WeNDy lEVIne	61	Male	AB-	Hypertension	2023-01-22	Joy Davis	Lawrence LLC	Aetna	39827.66341723615	172	Elective	2023-01-27	Ibuprofen	Inconclusive
nicOLe gOnzAleZ	36	Female	A-	Asthma	2020-05-10	Mary Mckee	and Thompson Burke, Harrington	Aetna	3516.8478500906785	314	Emergency	2020-05-24	Aspirin	Inconclusive
miCHaeL eLlIsoN	19	Female	O+	Diabetes	2021-07-09	John Evans	Johnson Goodman Clark, and	Cigna	25414.79593362392	283	Elective	2021-08-04	Aspirin	Abnormal
BRAndON dAVIS	21	Male	O-	Cancer	2020-06-11	Benjamin Payne	Doyle Hess, and Dudley	Cigna	36230.38776095568	404	Elective	2020-06-21	Paracetamol	Inconclusive
vaNESsa GArCia	49	Male	AB-	Asthma	2020-04-21	Jeanne Allen	Bass PLC	UnitedHealthcare	22427.174137366856	197	Emergency	2020-05-09	Lipitor	Inconclusive
AUtUmn PEck	62	Female	A+	Obesity	2019-10-06	Kelly Jackson	Willis and Hunt Pope,	Cigna	39250.447438707764	110	Urgent	2019-11-04	Aspirin	Normal
NAthAnIEL REynoLdS	54	Female	O-	Hypertension	2020-07-11	Michael Barber	Gray, Hensley and Hanson	UnitedHealthcare	5226.001297134632	437	Urgent	2020-07-31	Penicillin	Normal
JOYCE MoOdY	22	Male	AB-	Obesity	2022-04-03	Steven Clark	Moore-Woods	Cigna	7732.672264734952	397	Elective	2022-04-17	Paracetamol	Abnormal
MaRK FuEnTes	74	Male	A-	Hypertension	2020-01-21	Amy Bailey	Moore-Franco	Medicare	11304.002577233756	419	Urgent	2020-01-29	Aspirin	Abnormal
brETT FerGusoN	35	Female	A+	Asthma	2022-12-16	Cody Houston	Hamilton and Sons	UnitedHealthcare	38403.576578283406	476	Elective	2023-01-08	Lipitor	Abnormal
TravIS SiMMOnS	20	Male	B-	Asthma	2022-07-20	Gregory Nichols	Burke Group	UnitedHealthcare	14039.886137560015	416	Emergency	2022-07-29	Ibuprofen	Inconclusive
jEremY fRye	18	Female	B-	Cancer	2021-07-25	Christopher Odom	Anderson LLC	UnitedHealthcare	6958.697671213205	493	Elective	2021-07-28	Paracetamol	Abnormal
cAmerOn MilLER	55	Female	O+	Cancer	2023-07-19	Raymond Bell	Sims-Jimenez	Medicare	3254.0322196806255	404	Urgent	2023-08-02	Lipitor	Normal
wilLIAM wiLliams dDS	66	Male	B-	Diabetes	2023-05-22	Autumn Fitzgerald	Holloway PLC	Aetna	11855.952019065971	123	Urgent	2023-06-08	Ibuprofen	Inconclusive
tRACIe WrigHt	62	Female	O-	Hypertension	2020-07-08	James Armstrong	Cain-Stone	Blue Cross	22368.375938444704	461	Emergency	2020-07-25	Ibuprofen	Inconclusive
DaVid reyEs	43	Female	A-	Asthma	2022-12-27	Darius Schaefer	Garner Group	Medicare	48511.654733842326	172	Urgent	2023-01-24	Lipitor	Inconclusive
pAiGE KIng	24	Female	B-	Diabetes	2019-06-21	Katherine Dunn	Ltd Logan	Aetna	10126.50257254376	242	Urgent	2019-07-12	Ibuprofen	Abnormal
James gArCIA	46	Female	O+	Diabetes	2021-01-01	Katherine Flynn	Bishop PLC	UnitedHealthcare	8470.641299553332	328	Elective	2021-01-27	Penicillin	Inconclusive
lOri hArvEY	58	Male	AB-	Asthma	2022-09-07	Julian Perkins	Lewis-Mitchell	Medicare	25086.01391506719	476	Urgent	2022-09-28	Lipitor	Inconclusive
amy wANG	58	Male	B+	Obesity	2022-06-09	Holly Taylor	and Campbell Sons	Cigna	36524.37724655174	371	Urgent	2022-06-26	Ibuprofen	Abnormal
joRDAn vARgaS	48	Male	B+	Cancer	2023-11-01	Mark King	James PLC	UnitedHealthcare	5945.011816435908	431	Elective	2023-11-10	Paracetamol	Inconclusive
GORDON kELLY	43	Male	O-	Obesity	2023-08-06	Shelby Johnson	Colon-Meyer	Blue Cross	3601.6816793720545	409	Urgent	2023-08-13	Lipitor	Inconclusive
nathaN Scott	74	Female	AB+	Obesity	2022-07-30	Angela Logan MD	and Woods Liu, Berry	Cigna	4920.190418431115	135	Elective	2022-08-25	Aspirin	Abnormal
LiSA grEEn	47	Female	AB-	Diabetes	2021-02-04	Gloria Schultz	LLC Clayton	UnitedHealthcare	48887.23452420244	105	Elective	2021-02-28	Ibuprofen	Inconclusive
amY CoMbS	35	Male	A+	Cancer	2021-11-26	Victor Morales	Le-Hawkins	Blue Cross	48826.38705657961	142	Urgent	2021-12-09	Paracetamol	Normal
KelLY sANfoRD	28	Male	B-	Arthritis	2020-07-02	Nancy Vaughn	Martinez Taylor Lopez, and	UnitedHealthcare	5509.59580144552	313	Emergency	2020-07-03	Lipitor	Abnormal
mrs. jEssIcA BlAck md	49	Male	A-	Diabetes	2021-08-09	Christopher Rivera	Williams Group	Medicare	37636.4416616169	385	Elective	2021-09-06	Ibuprofen	Normal
rObERT GoulD	28	Male	AB-	Obesity	2024-01-18	Brittany Rocha	Schmidt-Douglas	Cigna	20885.919507524166	247	Emergency	2024-02-04	Ibuprofen	Inconclusive
cHRISTiNe VArgaS	50	Male	O-	Obesity	2023-01-17	Patricia Hall	Ltd Fleming	Aetna	35114.48997394837	183	Elective	2023-02-10	Paracetamol	Normal
BARbara dIaZ	59	Male	A-	Obesity	2024-03-27	Christopher Hudson	Smith Brown Wallace, and	Blue Cross	6191.39265563093	192	Elective	2024-04-21	Lipitor	Normal
jOHn washIngtON	22	Female	O+	Hypertension	2023-01-10	Walter Perez	Boyer Inc	Blue Cross	40697.96894754518	116	Elective	2023-01-23	Ibuprofen	Normal
DEVIn stEWaRt	62	Female	B+	Arthritis	2019-07-14	Jonathan Chang	Miranda-Collins	Aetna	43465.952783580404	325	Urgent	2019-07-18	Lipitor	Normal
JAMeS ROBeRTs	21	Female	A+	Cancer	2020-05-18	Maria Ritter	Hoffman and Sons	Cigna	16866.06882400553	177	Elective	2020-06-02	Ibuprofen	Normal
JaMes YATEs	44	Male	B-	Obesity	2022-06-15	Elizabeth Snyder	Group Ortega	Aetna	41454.68526155622	328	Emergency	2022-06-25	Ibuprofen	Inconclusive
PeTEr nIcHOLs	27	Male	B+	Hypertension	2020-03-27	Dennis Harris	Mitchell, Vasquez and Chaney	Cigna	47735.38424265113	221	Urgent	2020-04-05	Penicillin	Normal
karen pRice	47	Male	O-	Diabetes	2020-02-20	Caroline Fields	Villa-Simpson	UnitedHealthcare	2826.8129812995794	256	Elective	2020-03-01	Lipitor	Normal
chRisTOPHEr jONes	51	Male	O-	Hypertension	2020-06-16	Joseph Rivera	LLC Haynes	Blue Cross	26524.17280425105	426	Elective	2020-06-21	Penicillin	Inconclusive
LaRRY LeoNarD	48	Female	B-	Hypertension	2019-06-06	Charles Reynolds	Inc Cummings	UnitedHealthcare	36727.581005121705	386	Urgent	2019-07-02	Ibuprofen	Normal
MiChELle zHaNg	83	Male	B-	Arthritis	2022-01-18	Patricia Valentine	Downs-Stephens	Blue Cross	4509.403060894499	175	Elective	2022-02-05	Paracetamol	Abnormal
kriSTEn FlOrES	64	Male	A+	Arthritis	2021-01-11	Angela Reed	Carson and Nielsen, Buchanan	Aetna	25709.584431718995	180	Elective	2021-01-23	Aspirin	Abnormal
MaTThEW bELl	19	Male	O+	Obesity	2021-02-04	Doris Johnson	Hicks-Perez	Medicare	20086.217102867195	270	Urgent	2021-02-15	Aspirin	Abnormal
brADLeY MIraNdA	39	Male	B-	Asthma	2022-05-30	Devin Pratt	Wilson and Brown, Ortiz	UnitedHealthcare	36862.17180296319	338	Elective	2022-06-01	Aspirin	Inconclusive
cHRIsToPheR mOORE	23	Female	O+	Hypertension	2021-12-19	Angela Allison	Berg-Mcconnell	Blue Cross	40065.33889297497	360	Elective	2021-12-30	Paracetamol	Normal
dan PINEDA	24	Male	B+	Diabetes	2021-07-20	Phyllis Nguyen	Gilbert Ltd	UnitedHealthcare	41997.35455928204	252	Elective	2021-08-07	Lipitor	Abnormal
maRIaH SmiTH	73	Female	AB-	Cancer	2022-12-27	Melissa Mendoza	Gutierrez-Webster	Blue Cross	22601.56744684815	215	Elective	2023-01-19	Paracetamol	Abnormal
saBRINa cOoK	56	Male	O-	Obesity	2022-09-05	Christopher Bates	Group Thompson	UnitedHealthcare	36204.732330643266	430	Urgent	2022-10-04	Penicillin	Normal
MelIssA hOFfMAN	36	Male	B+	Cancer	2022-07-27	April Cummings	Cooley-Reid	Cigna	41311.29390113734	434	Emergency	2022-08-19	Lipitor	Inconclusive
Joseph MARtiN	33	Male	A+	Cancer	2024-05-03	Andrew Hill	and Davenport Davis Hobbs,	Aetna	36890.26905497426	374	Elective	2024-05-15	Lipitor	Normal
meLissA SIms	21	Male	O+	Arthritis	2019-08-28	Susan Sampson	Thompson-Becker	Aetna	5716.1042076161275	293	Emergency	2019-09-16	Aspirin	Abnormal
SaraH evans	80	Male	B-	Diabetes	2024-04-21	Darren Becker	Mitchell Inc	Blue Cross	10461.980685017636	481	Emergency	2024-05-07	Aspirin	Abnormal
mARIA ANDeRsON	79	Female	O+	Arthritis	2024-03-12	Lee Santiago	Mack, Wilson and Fowler	Blue Cross	37879.97903164024	110	Urgent	2024-04-04	Aspirin	Abnormal
MariA JOHnStON	44	Male	A+	Obesity	2019-09-29	Holly Walton	Johnson Garcia, and Anthony	UnitedHealthcare	44355.20415019394	177	Elective	2019-10-05	Aspirin	Inconclusive
JaMES COle	23	Male	AB+	Obesity	2022-08-19	Craig Howard	and Young Powell Mitchell,	Medicare	28355.452457265368	327	Urgent	2022-08-24	Penicillin	Normal
iSaiaH hOlT	75	Male	A-	Cancer	2021-10-18	Diane Riley	Bishop Inc	Blue Cross	22935.41170801031	217	Elective	2021-11-01	Ibuprofen	Normal
joSEPH gonzaLeS	60	Male	A-	Hypertension	2023-04-07	John Schroeder	Coleman-Dawson	Medicare	42605.6353407704	366	Elective	2023-05-05	Lipitor	Normal
JenNiFEr CAMaCho	83	Male	AB-	Asthma	2019-10-28	Mark Watson	Cunningham-King	UnitedHealthcare	24023.95612282017	118	Elective	2019-11-24	Ibuprofen	Inconclusive
HecTOR jonES	61	Female	AB+	Hypertension	2020-06-29	Diane Griffin	Anderson PLC	UnitedHealthcare	20577.70892665962	387	Elective	2020-07-26	Penicillin	Normal
jEsSIcA jOnes Dds	82	Female	AB+	Diabetes	2022-09-21	Kenneth Mcintosh	Freeman King Hodges, and	Aetna	7264.885037350545	237	Emergency	2022-10-03	Aspirin	Normal
IsaBeLlA martIn	40	Male	A-	Arthritis	2023-08-10	Victoria Hernandez	Sons Wilson and	Cigna	29913.849330186917	317	Urgent	2023-08-15	Ibuprofen	Normal
daNiEL pALMeR	70	Female	B+	Hypertension	2022-05-16	David Zavala	Woodward Ltd	Cigna	43353.40395231945	266	Elective	2022-05-26	Lipitor	Normal
sTEPhanIe BeNsoN	68	Female	O+	Cancer	2020-08-25	Frederick Fields	Powell Branch Osborn, and	Blue Cross	18382.66405465011	355	Elective	2020-09-15	Lipitor	Abnormal
AshleY WiLliamS	31	Female	B-	Cancer	2023-10-04	Michael Nguyen	Brown Brown, and Sanders	Blue Cross	49419.86801455786	328	Elective	2023-10-11	Ibuprofen	Inconclusive
GReGOrY NguYEn	28	Male	O+	Asthma	2022-04-28	Casey Fowler	Harris-Oconnor	Aetna	9958.023900824059	364	Emergency	2022-05-27	Penicillin	Inconclusive
joE SmItH	84	Male	O+	Hypertension	2019-05-29	Michael Miller	Paul Richardson Haynes, and	Blue Cross	21438.27898593383	217	Elective	2019-06-17	Aspirin	Abnormal
LIsa wATTS	34	Female	AB+	Arthritis	2024-03-09	Kaylee Hampton	Patterson-Lee	Aetna	1820.0158207199443	356	Emergency	2024-03-23	Aspirin	Abnormal
alexAnDER GArcia	25	Female	B+	Hypertension	2020-01-07	Amber Gordon	and Yang Fox Scott,	Cigna	32760.468759879866	476	Urgent	2020-02-01	Aspirin	Normal
ElIzabETh PErKINs	58	Female	B+	Asthma	2019-11-10	Colleen Meyers	Burch, and Sexton Sandoval	Medicare	35421.825825482214	134	Elective	2019-12-06	Paracetamol	Abnormal
LAuRA WELLS	78	Female	O+	Diabetes	2023-01-24	Eileen Hernandez	Johnson and Delgado, Bennett	Medicare	44393.180527655255	169	Elective	2023-02-01	Aspirin	Inconclusive
robErT mCcORmICk	56	Male	AB+	Diabetes	2019-07-28	Carrie Wright	Garza Group	Blue Cross	16578.90583657894	282	Urgent	2019-08-26	Penicillin	Inconclusive
MICHAEL yu	77	Male	AB-	Arthritis	2022-07-18	Jeffrey Schmidt	Olson, Andrade and Dixon	Medicare	33749.85876855787	112	Emergency	2022-08-07	Paracetamol	Abnormal
jacOB GRaHam	61	Female	A+	Asthma	2020-06-07	Jaime Bell	Fisher Inc	UnitedHealthcare	3903.7562434997735	301	Urgent	2020-07-01	Penicillin	Abnormal
aNdrea kenNedy	40	Female	B-	Cancer	2020-12-07	Brian Cooper	Farrell-Lyons	Medicare	22720.333703383392	463	Emergency	2020-12-20	Lipitor	Abnormal
StacEY aNderson	80	Male	AB-	Diabetes	2020-04-10	Anthony Graves	Greer Cain and Taylor,	Medicare	35411.47137378961	282	Elective	2020-04-30	Paracetamol	Abnormal
jasOn mArsh	35	Male	A-	Hypertension	2023-07-12	Traci White MD	Turner Ltd	Medicare	27342.226743452513	279	Urgent	2023-07-22	Aspirin	Normal
tiFfAnY FErguSON	85	Female	A+	Cancer	2022-09-10	Eric Lutz	Johnson Group	Blue Cross	27971.280360766315	120	Emergency	2022-09-14	Lipitor	Abnormal
mark hErnaNdEZ	64	Male	AB-	Hypertension	2021-04-15	Brenda Hill	Sherman Inc	Cigna	26894.07493234706	208	Emergency	2021-05-07	Aspirin	Normal
KEITH HenRy	30	Female	O-	Cancer	2020-08-20	Peter Brown	and Garcia Wade Richardson,	Medicare	36551.05475160793	111	Emergency	2020-08-23	Ibuprofen	Abnormal
mIChelLE WRIghT	19	Female	A+	Arthritis	2020-08-14	Benjamin Banks	White-Graham	Medicare	10693.389264097665	435	Elective	2020-08-28	Ibuprofen	Abnormal
TRoY DaVIS	64	Male	A+	Diabetes	2021-07-17	Natalie Perez	and Miller Sons	UnitedHealthcare	28835.4411907577	270	Urgent	2021-08-03	Lipitor	Inconclusive
MiSty burton	44	Male	B+	Diabetes	2023-01-27	Erica Williams	Taylor, and Mullins Lara	Medicare	7083.614266337014	317	Elective	2023-02-02	Lipitor	Inconclusive
RObERt rObINsOn	66	Female	O-	Asthma	2020-09-04	Jasmine Webb	and King, Vega Jones	Medicare	2068.429203629516	302	Urgent	2020-09-20	Penicillin	Inconclusive
CHrISTiNA caldeROn	79	Female	AB+	Hypertension	2020-02-08	David Cabrera	Alvarez-Cruz	Blue Cross	42956.12895295784	382	Elective	2020-02-21	Aspirin	Normal
JOhN GRahAm	59	Female	O+	Diabetes	2019-07-01	Julie Gonzales	Walker Cisneros and Adams,	Aetna	17307.366222435077	255	Urgent	2019-07-05	Penicillin	Abnormal
mICHAEl PARkER	47	Male	O+	Asthma	2024-01-01	Julia Campbell	Ltd Lewis	Aetna	41492.12758889828	388	Elective	2024-01-12	Aspirin	Normal
WIlliAm EVANs	49	Male	AB+	Obesity	2021-03-10	Zachary Robinson	Esparza-Martinez	UnitedHealthcare	16097.76216434909	310	Emergency	2021-04-07	Paracetamol	Normal
vAlEriE hodgES	35	Male	AB+	Cancer	2019-09-19	Christine Smith	Baker Hernandez and Scott,	Blue Cross	44495.73103847668	469	Elective	2019-10-16	Paracetamol	Inconclusive
brENda BecK	69	Female	B+	Obesity	2023-02-24	Barbara Burgess	Group Lopez	Blue Cross	2936.8944986229376	223	Emergency	2023-02-25	Aspirin	Abnormal
CHrISTIne DAvIs	57	Male	O+	Obesity	2022-03-30	Malik Goodwin	and Le Martin Young,	UnitedHealthcare	43374.011464690346	232	Emergency	2022-04-14	Lipitor	Inconclusive
keVIN dANiEl	51	Female	A+	Asthma	2019-08-30	Diana Shaw	PLC Cook	Aetna	6949.875644995354	366	Urgent	2019-09-17	Paracetamol	Inconclusive
BRIttney WagNER	31	Female	O+	Arthritis	2019-12-21	Michael Mason	Baker, Davis Hill and	Blue Cross	15449.063973707853	384	Elective	2019-12-31	Lipitor	Abnormal
criStIaN bUChANAn	34	Female	A-	Obesity	2019-08-31	Alexis Bradford	Johnson-Gray	Blue Cross	37458.15927894109	184	Elective	2019-09-28	Paracetamol	Abnormal
MiCHAEl bRady	57	Male	O+	Cancer	2022-03-30	Jasmine Parker	Mitchell, and Garcia Saunders	Medicare	5919.300084398267	455	Elective	2022-04-11	Ibuprofen	Normal
jOrdan LEON	51	Female	O+	Arthritis	2023-08-11	Christina Lopez	Dennis-Roth	Cigna	21534.715569914784	198	Emergency	2023-08-20	Penicillin	Normal
kAteLyn cunNINGHam	85	Male	B+	Asthma	2021-10-29	Richard Franco	Mcgee Patton Aguirre, and	Cigna	43393.92291514785	123	Elective	2021-11-25	Penicillin	Inconclusive
KRyStal mENDoZA	51	Male	A-	Cancer	2020-09-18	Marc Reid	Foster-Thomas	Medicare	50332.93241120667	394	Emergency	2020-10-12	Aspirin	Abnormal
aLEx RodriGUEz	39	Male	AB+	Cancer	2021-02-24	Ryan Simmons	Group Mann	Aetna	18062.596843506755	140	Urgent	2021-03-17	Paracetamol	Inconclusive
GeoFfrEy barkER	75	Male	AB-	Hypertension	2023-07-07	Clinton Sanchez	Martinez-Strickland	UnitedHealthcare	30064.180790216535	110	Urgent	2023-07-13	Paracetamol	Normal
ALEc miTCheLl	46	Female	O+	Hypertension	2023-06-26	Cindy Gonzalez	Shaw Tapia and Barnes,	Blue Cross	45440.79280966989	462	Elective	2023-07-23	Ibuprofen	Inconclusive
JasOn joRDaN	47	Male	O-	Obesity	2021-11-12	Christy Ochoa	Morris-Campbell	Aetna	12073.067265369198	400	Urgent	2021-12-04	Paracetamol	Normal
philiP ReYES	38	Female	O+	Arthritis	2021-10-23	Gabriel Livingston	Anderson Morton and Vang,	UnitedHealthcare	48065.46239315386	147	Urgent	2021-11-08	Paracetamol	Abnormal
AarOn BradsHaw	25	Female	O+	Arthritis	2019-11-30	Mackenzie Phillips	Olson LLC	Aetna	16342.363733357643	255	Emergency	2019-12-20	Lipitor	Inconclusive
ERicA fOrd	65	Male	AB+	Hypertension	2023-03-19	Gabriel Lane	Juarez and Sons	Cigna	21767.231674942213	410	Elective	2023-04-16	Lipitor	Normal
dr. KAtIe baRReTt DVM	50	Female	O-	Hypertension	2022-02-02	Whitney Chavez	Ramos Hansen Clark, and	Blue Cross	16055.930395419682	393	Emergency	2022-02-05	Aspirin	Inconclusive
Jacob youNG	40	Male	AB+	Obesity	2023-09-25	Tara Tucker	PLC Aguirre	UnitedHealthcare	30123.538567926087	423	Urgent	2023-10-05	Aspirin	Normal
amY RAMos	70	Male	B+	Arthritis	2021-10-28	Dustin Alvarez	Nelson Baldwin, Boyd and	UnitedHealthcare	38572.16947791579	123	Emergency	2021-10-31	Ibuprofen	Inconclusive
PaTricK moRAlES	56	Female	AB-	Hypertension	2020-06-16	Jessica Conway	Martinez, and Moore White	Blue Cross	37798.95058783797	392	Urgent	2020-07-14	Ibuprofen	Abnormal
sOpHIA cONwAY	25	Male	O+	Diabetes	2021-10-07	Heidi Wood	Barker, Costa Hahn and	Medicare	38716.355934862506	283	Emergency	2021-11-06	Ibuprofen	Normal
jamES mOORE	20	Male	A-	Diabetes	2021-04-29	David Gordon	Anderson and Higgins Galvan,	Aetna	13666.283370731853	471	Elective	2021-05-17	Paracetamol	Inconclusive
ChRisTOPHeR cOChRan	73	Female	AB-	Diabetes	2019-05-12	Jonathan Thomas	Flores-Roman	Cigna	30753.68882330775	236	Elective	2019-06-07	Lipitor	Abnormal
RObeRT Carter	82	Male	B-	Obesity	2021-09-12	Lori Diaz	Miller, Moon Boyd and	UnitedHealthcare	44278.23165677635	295	Elective	2021-09-17	Aspirin	Inconclusive
moRgAn NGUYEn	31	Male	B+	Diabetes	2021-01-25	Martin Dominguez	Inc Harmon	Aetna	6267.540561718074	140	Urgent	2021-01-27	Ibuprofen	Normal
natHAn MONToYA	74	Male	O-	Cancer	2020-05-22	Adam Roberts	Elliott Jones Hinton, and	Aetna	26276.792663524604	242	Elective	2020-06-17	Ibuprofen	Normal
jOE Berry PhD	38	Female	B-	Asthma	2022-06-20	Nancy Beck	Sons Mckinney and	Blue Cross	33171.03008875718	319	Elective	2022-07-14	Aspirin	Inconclusive
daNIeL oRtiz	63	Female	AB-	Cancer	2020-11-16	Christy Hughes	Carroll-Howard	UnitedHealthcare	44984.24155625038	124	Elective	2020-12-06	Paracetamol	Normal
mATthEw cLaRk	62	Female	B-	Obesity	2020-10-09	Charles Hernandez	and Park, Garcia Lam	Cigna	27091.86037319376	315	Urgent	2020-10-14	Ibuprofen	Inconclusive
JAcQuELINE hArDY	80	Male	O+	Obesity	2023-12-12	Hannah Clay	Chavez Valenzuela, and Gutierrez	UnitedHealthcare	32387.925148602317	264	Urgent	2023-12-27	Ibuprofen	Normal
eMiLY JoSEPh	25	Female	AB-	Cancer	2022-06-14	Steven Dixon	Hill-Hernandez	Cigna	32905.47679380129	289	Emergency	2022-07-03	Lipitor	Abnormal
sarAH HiCKs	51	Male	A-	Diabetes	2023-02-23	Monica Thomas	Skinner LLC	Blue Cross	1332.3384328468917	489	Emergency	2023-03-18	Aspirin	Abnormal
bRiANa rOsS	46	Female	AB+	Obesity	2024-04-25	Alexander Moore	Inc Cox	Aetna	17702.569386018386	385	Urgent	2024-05-12	Ibuprofen	Inconclusive
maRY mcculLOUgH	18	Female	A+	Asthma	2022-06-08	Curtis Mckinney	Perez Sons and	UnitedHealthcare	33443.55248615018	342	Emergency	2022-06-22	Penicillin	Normal
bRIAn OSborNe	30	Female	B-	Cancer	2023-12-07	Stephanie Shepard	Parker Turner, Houston and	Cigna	23175.497028595324	326	Emergency	2023-12-24	Ibuprofen	Normal
suSAn WALTerS	43	Male	AB-	Cancer	2020-11-03	Russell Soto	Wilson-Chen	Medicare	14224.312292911767	426	Emergency	2020-12-01	Paracetamol	Abnormal
CATHerine HaRVEY	21	Male	AB+	Hypertension	2023-10-03	Charles Cardenas	Boone-Duffy	Medicare	23483.496843877438	357	Urgent	2023-10-18	Paracetamol	Normal
cORY PIERCe	28	Female	B-	Hypertension	2022-06-11	Brandon Montoya	Reid-Simmons	UnitedHealthcare	31326.72671721238	299	Emergency	2022-06-28	Paracetamol	Abnormal
jeSus jORdan	26	Female	O-	Hypertension	2021-07-03	Andrew Bishop	Dunn-Bentley	Aetna	48651.7366550091	124	Urgent	2021-07-29	Penicillin	Inconclusive
ANn dUNCAN	24	Male	A-	Asthma	2024-03-19	Daniel Sanders	Inc Cherry	Aetna	18932.314667025556	115	Elective	2024-04-02	Penicillin	Inconclusive
Sarah pOrTEr	55	Female	AB-	Diabetes	2024-01-11	Jeremiah Nunez	Zavala-Fernandez	Blue Cross	22063.229031651204	147	Elective	2024-01-30	Paracetamol	Inconclusive
jACquEliNE DeAN	41	Female	A+	Cancer	2021-06-26	Carolyn Peters	Jones-Fleming	Medicare	20714.706734070198	234	Urgent	2021-07-21	Lipitor	Inconclusive
AnNE lam	85	Male	O+	Asthma	2024-01-19	Paul Ruiz	Christian-Hall	UnitedHealthcare	34510.884904131046	292	Elective	2024-02-05	Ibuprofen	Inconclusive
jEnnifeR GomEz	45	Male	O-	Hypertension	2020-12-15	Robert Palmer	LLC Cabrera	Blue Cross	42200.51465496005	115	Elective	2021-01-13	Lipitor	Inconclusive
daVId CuRTIs	22	Female	B+	Hypertension	2021-05-14	Lisa Grimes	Hernandez and Delacruz, Kramer	Cigna	24451.289481048025	413	Emergency	2021-05-28	Paracetamol	Abnormal
joSHUa JOHnsON	18	Male	B+	Diabetes	2021-07-10	Ronald Russell	Cervantes-Herrera	UnitedHealthcare	30289.70490881633	165	Emergency	2021-07-12	Paracetamol	Normal
jEReMy bOwen	60	Male	B-	Diabetes	2020-07-25	Tracey Smith	Garrison-Mcfarland	Medicare	35317.49303975063	431	Urgent	2020-07-29	Lipitor	Normal
denNIs cLarkE	22	Female	AB+	Obesity	2019-09-17	Mark Baker	Warren-Brown	Cigna	8033.61165471249	293	Elective	2019-10-01	Lipitor	Inconclusive
jeNNiFER spEnCe	65	Female	A+	Obesity	2019-05-14	Austin Perry	Ruiz Group	Medicare	7391.534745436652	270	Elective	2019-05-20	Aspirin	Inconclusive
biLlY fITZGERALd	73	Female	B+	Asthma	2020-05-31	Dr. Mackenzie Bell	Anderson-Brown	Aetna	35945.884474187944	146	Emergency	2020-06-28	Ibuprofen	Inconclusive
krisTEN JamES	82	Female	AB+	Hypertension	2020-03-27	Kimberly Calhoun	Hull Sons and	Medicare	10780.742007834762	472	Emergency	2020-04-04	Ibuprofen	Inconclusive
cAiTLIN bEndEr	32	Female	O-	Arthritis	2019-12-23	Timothy Aguilar	Oliver Mcdonald, and Johnson	Aetna	28743.00383788984	493	Elective	2019-12-30	Penicillin	Normal
bRENda fULleR	76	Male	A-	Obesity	2024-02-08	Cynthia Stanton MD	Lara-Allen	Blue Cross	47270.24573913907	373	Elective	2024-02-16	Aspirin	Abnormal
CASSaNdrA rIcE	61	Female	A-	Asthma	2023-09-23	Craig Delgado	Group Summers	Aetna	37846.35220674832	407	Emergency	2023-09-24	Ibuprofen	Abnormal
SeRgIO saNcheZ	63	Male	AB+	Cancer	2020-05-14	Courtney Parsons	Phillips Medina, Rivera and	Aetna	46502.76578958709	151	Elective	2020-05-20	Paracetamol	Inconclusive
keviN stein	54	Female	B+	Hypertension	2020-02-11	Sandra Barker	LLC Flores	Aetna	27660.28504754122	193	Urgent	2020-03-01	Lipitor	Normal
MAUrEEN grANT Md	77	Male	AB+	Hypertension	2021-09-13	Michael Hogan	Inc Pace	UnitedHealthcare	36686.655929617344	488	Urgent	2021-10-09	Paracetamol	Normal
SaMantHA gUtIErrez	64	Male	B+	Diabetes	2020-10-24	Toni Perry MD	Garcia-Robinson	Aetna	19563.20303028985	148	Urgent	2020-10-25	Penicillin	Normal
GEORgE woodwARd	69	Male	B+	Arthritis	2020-12-29	William Bailey	Snow-Day	Aetna	23523.596818012742	106	Elective	2021-01-21	Aspirin	Inconclusive
sHaNe TaTe	31	Male	O+	Cancer	2024-03-19	Tiffany Ortega	Inc Rangel	Cigna	50563.79858462743	441	Urgent	2024-04-07	Penicillin	Inconclusive
KErRY HaWkiNs	40	Male	O-	Arthritis	2021-12-13	Willie Lowery	Irwin-Kaufman	UnitedHealthcare	15518.457781567855	450	Emergency	2021-12-19	Penicillin	Abnormal
mARissA mORa	50	Male	O-	Asthma	2022-05-17	Jaime Allen	Brown and Colon, Anderson	Cigna	42150.70378623512	388	Urgent	2022-06-03	Paracetamol	Abnormal
rICKy mEYeR	83	Female	A-	Arthritis	2022-12-01	Becky Jones	and Peterson, Rodriguez Murphy	Cigna	42192.98687233368	199	Emergency	2022-12-17	Paracetamol	Abnormal
EDWArd JOneS jR.	23	Female	O-	Cancer	2020-03-16	Tiffany Frank	and Frederick, Jones Garcia	Blue Cross	3925.9338406051947	333	Emergency	2020-03-22	Lipitor	Normal
HeatHER mELeNdez	68	Female	AB+	Arthritis	2020-10-20	Joe Mora	and Fuentes Rogers Gill,	Aetna	12605.74743982124	350	Emergency	2020-10-27	Paracetamol	Inconclusive
jesSIcA mAciaS	37	Male	AB-	Asthma	2024-01-05	Teresa Tucker	Group Schneider	Blue Cross	7421.176731919101	154	Urgent	2024-01-27	Penicillin	Inconclusive
JaMIe leACh	24	Female	B-	Arthritis	2023-08-17	Ruben Cross	Sandoval-Bennett	Cigna	24561.7371858171	216	Emergency	2023-09-01	Aspirin	Abnormal
matThEW sImMoNs	21	Male	B-	Diabetes	2023-03-31	Timothy Choi	Young Ltd	Cigna	32854.1532647173	132	Emergency	2023-04-22	Lipitor	Abnormal
SHeILA bAXtEr	46	Female	AB-	Diabetes	2022-11-21	Robert Lester	Lopez-Brooks	Aetna	18828.764128786574	194	Elective	2022-11-22	Ibuprofen	Abnormal
DAVE PaRrISH	61	Female	B+	Arthritis	2020-08-24	Sandra Bender	Leblanc Conway, Holt and	Aetna	34381.68871217591	330	Urgent	2020-09-06	Lipitor	Inconclusive
brYaN SteWart	25	Male	O-	Arthritis	2022-02-12	Martin Smith	Ltd Roberts	Aetna	31501.71985680136	475	Elective	2022-03-03	Ibuprofen	Inconclusive
JaMes beLL	75	Female	A-	Arthritis	2023-08-15	Martha Johnson	and Carter Sons	Medicare	12098.033219920722	387	Elective	2023-09-04	Lipitor	Abnormal
Joshua LOve	43	Female	O-	Diabetes	2023-01-13	Mercedes Harris	Moore and Rhodes Lang,	UnitedHealthcare	39547.38118934568	436	Elective	2023-02-01	Paracetamol	Inconclusive
rObErT CLArk	38	Female	B-	Obesity	2020-04-28	Gregory Chung	Poole LLC	Aetna	6486.2357259859145	283	Elective	2020-05-20	Aspirin	Abnormal
marisa GOlDEN	28	Male	AB+	Arthritis	2022-10-21	James Young	Hansen-Torres	Medicare	46657.686081891465	265	Urgent	2022-10-22	Penicillin	Inconclusive
NanCy HaMIltOn	80	Male	O+	Hypertension	2022-12-15	Carla Combs	Park-Douglas	Aetna	31709.465028472416	168	Urgent	2022-12-25	Paracetamol	Abnormal
BRyaN bOwERS	63	Female	O+	Asthma	2020-09-01	Peter Martinez	Ruiz, Scott Mitchell and	Blue Cross	9894.809406640365	403	Emergency	2020-10-01	Ibuprofen	Inconclusive
NIColE mArTIN	75	Female	AB-	Cancer	2019-11-18	Christopher Spears	and Rodriguez Gallegos Henry,	Blue Cross	29995.428563873378	433	Emergency	2019-12-11	Paracetamol	Abnormal
WillIam HaRmON	59	Female	O+	Arthritis	2022-08-22	Carrie Howell	Ltd Miller	Medicare	7796.259614376676	144	Urgent	2022-08-30	Ibuprofen	Inconclusive
TOM BRoWN	27	Male	A+	Diabetes	2020-08-01	Tina Ray	Turner Bradford and Allison,	Blue Cross	48965.17580278538	251	Emergency	2020-08-26	Aspirin	Abnormal
CynthIa NeLSoN	77	Male	A+	Arthritis	2024-01-18	Debbie Jones	Goodwin Ltd	Aetna	16128.252621583239	404	Emergency	2024-02-15	Penicillin	Inconclusive
TODD gROSS	19	Female	B-	Asthma	2020-03-17	Anthony Ortiz	Carrillo-Price	Medicare	16920.16153378213	206	Emergency	2020-04-10	Lipitor	Abnormal
sTEphAnie cHung	58	Male	AB+	Arthritis	2022-08-15	Jason Stewart	and Sons Lee	Aetna	49861.874237561446	207	Emergency	2022-09-01	Ibuprofen	Abnormal
KayLA PeREZ	57	Male	AB+	Cancer	2023-05-15	Derek Dorsey	Rogers-Robles	Blue Cross	36287.38506426071	263	Elective	2023-05-19	Lipitor	Inconclusive
paul marTInez	59	Male	A+	Hypertension	2019-06-27	William Carter	Massey Inc	Medicare	48035.369334595154	414	Urgent	2019-07-19	Ibuprofen	Abnormal
joshuA neLson	62	Male	B+	Hypertension	2023-10-29	Angel Jones	Arias-Galvan	Aetna	22030.693351067897	132	Urgent	2023-11-14	Lipitor	Normal
JAkE COpeLand	71	Male	AB-	Diabetes	2024-01-09	Christopher Fowler	Scott-Moore	UnitedHealthcare	45665.850891878516	387	Elective	2024-01-20	Penicillin	Inconclusive
mAria GArdNEr	35	Female	B+	Cancer	2020-08-23	Stephanie Herrera	Jarvis-Roberts	Aetna	4415.754866840846	180	Emergency	2020-08-29	Lipitor	Inconclusive
jAnEt ROBERTs DDS	34	Male	AB+	Asthma	2020-01-07	Scott Herring	Clay LLC	Blue Cross	41122.28913689517	440	Urgent	2020-01-12	Paracetamol	Normal
pETeR ramSey	84	Female	O-	Arthritis	2019-10-25	Angela Cook	Quinn, Bentley and Allen	Cigna	28401.556931871608	377	Elective	2019-11-15	Ibuprofen	Inconclusive
AsHley farmER	77	Female	AB+	Diabetes	2023-09-20	Michael Davis	Williams PLC	UnitedHealthcare	28228.694722456516	277	Urgent	2023-10-08	Paracetamol	Inconclusive
kaTHerInE haLE	85	Male	B+	Arthritis	2020-01-12	Thomas Hunt	Griffith Mccullough Mendoza, and	UnitedHealthcare	2106.3937567995026	375	Urgent	2020-01-23	Penicillin	Inconclusive
GAry BOWEN	34	Female	B+	Asthma	2019-06-04	Dylan Hale	Meyers-Moore	Blue Cross	47398.58620713718	431	Urgent	2019-06-07	Ibuprofen	Normal
LaURA rYan	72	Female	AB-	Asthma	2021-12-14	Bradley Holt	Blair-Bell	Aetna	47454.594675132365	293	Emergency	2021-12-24	Aspirin	Abnormal
TiMoThY lOpeZ	33	Female	A-	Diabetes	2023-05-30	Sandra Powers	Lester-Fletcher	Cigna	22257.609373733947	243	Urgent	2023-06-01	Ibuprofen	Abnormal
ANThoNy gUZmAn	80	Female	AB-	Arthritis	2019-08-26	Evan Campbell	Rodriguez LLC	Blue Cross	30324.065977730654	159	Urgent	2019-09-15	Penicillin	Abnormal
MIChael ShaRP	24	Female	O-	Arthritis	2019-11-16	Sylvia Villarreal	LLC Baldwin	Medicare	10053.924584675826	371	Emergency	2019-12-02	Aspirin	Abnormal
daVId CarrOlL	44	Female	A-	Arthritis	2022-04-23	Matthew Hopkins	Riley PLC	Medicare	9823.303432847175	304	Elective	2022-05-19	Lipitor	Normal
Connor BARTOn	32	Female	B+	Asthma	2020-02-20	Joseph Miller	Snyder-Perry	Medicare	17862.692249893444	482	Elective	2020-02-21	Paracetamol	Inconclusive
AnGElA SCOtT	83	Male	B+	Obesity	2022-10-19	Charles Palmer	Perez-Carlson	Blue Cross	17855.80106776281	349	Emergency	2022-11-10	Ibuprofen	Inconclusive
DAvID ORTiz	80	Male	O-	Arthritis	2022-02-05	Michael Walters	Richardson Mccormick, Cruz and	Cigna	40178.46329436952	396	Elective	2022-02-18	Penicillin	Inconclusive
paTRicK pierce	41	Female	B+	Cancer	2019-08-01	Scott Smith	Underwood-Mcguire	Cigna	24690.22217668026	320	Emergency	2019-08-09	Ibuprofen	Abnormal
KeiTH JohnSoN	39	Male	O-	Arthritis	2021-06-19	Nicole Jensen	Galvan, Lopez Salazar and	UnitedHealthcare	21862.056357079877	497	Elective	2021-07-16	Aspirin	Normal
antonio smITh	55	Male	O-	Asthma	2020-06-28	Brent Dickerson	Fisher-Perez	Aetna	29790.846838577025	142	Urgent	2020-07-24	Ibuprofen	Normal
jOHN TaYlOR	59	Male	A-	Asthma	2019-10-06	Nicole Young	Maldonado Anderson and Adkins,	Cigna	6539.760332212727	270	Urgent	2019-10-24	Aspirin	Abnormal
barbAra stEwarT	34	Female	A-	Asthma	2022-07-17	Jared Kemp	Ruiz PLC	Aetna	20453.317499341243	445	Urgent	2022-07-23	Paracetamol	Inconclusive
lArRy TaNnEr	27	Female	O+	Hypertension	2021-05-22	Dennis Gilbert	Ltd Watts	Cigna	6827.697954531403	119	Urgent	2021-06-09	Paracetamol	Normal
MAllORy diAz	56	Female	O+	Diabetes	2022-08-16	William Mcguire	and Martinez Sons	Cigna	7557.599149968452	264	Urgent	2022-09-04	Aspirin	Inconclusive
jOhN WILLiams	60	Female	A+	Cancer	2021-03-31	Jesus Wagner	Harrington-Marshall	Aetna	15364.484785297807	181	Emergency	2021-04-18	Ibuprofen	Abnormal
peter miller	71	Female	O-	Obesity	2021-09-06	Jose Cooley	Robbins Inc	Aetna	6664.216916717331	228	Elective	2021-09-17	Lipitor	Abnormal
rYaN bUtLeR	20	Male	AB-	Diabetes	2023-08-26	Andrew Clark	and Conway George, Huff	Cigna	7235.190690187703	197	Urgent	2023-08-27	Penicillin	Inconclusive
SaMANTHa lOwERY	75	Male	A+	Asthma	2019-11-27	Evelyn Patterson	Group Thompson	Aetna	20336.492922000565	316	Emergency	2019-12-07	Penicillin	Normal
TiFFAny LEe	32	Female	A+	Obesity	2023-03-07	Maria Estes	Rodriguez-Arnold	UnitedHealthcare	38668.694588676415	462	Urgent	2023-03-12	Lipitor	Normal
SamaNthA WiLlIs	66	Female	A-	Diabetes	2022-10-03	Mrs. Linda Miles	and Sullivan, Mcclure Shields	Aetna	41222.005871367684	255	Elective	2022-10-14	Lipitor	Abnormal
pAmela BroWn	78	Female	O-	Diabetes	2023-01-10	Catherine Wiley	Charles LLC	Medicare	38520.011193699655	211	Urgent	2023-01-30	Lipitor	Abnormal
cARLA walkER	49	Male	O-	Cancer	2020-04-12	Olivia Nichols	Morgan-Young	Cigna	44411.12452708084	103	Urgent	2020-05-04	Aspirin	Normal
MaRy GOnzaLeS	73	Male	B-	Arthritis	2020-11-20	Christie Vargas	Garcia and Nguyen, Leonard	Aetna	26044.25093809885	101	Urgent	2020-12-15	Aspirin	Inconclusive
SHEllEY FlEmInG	69	Male	AB-	Hypertension	2024-04-26	Nathaniel Jacobson	PLC Fox	Aetna	7902.420482799194	419	Emergency	2024-05-24	Ibuprofen	Abnormal
MARK bLakE	51	Female	A+	Hypertension	2023-06-29	Kayla Clark	Bell Preston Washington, and	Medicare	46245.58395229657	455	Urgent	2023-07-07	Paracetamol	Abnormal
SCoTT KIng	66	Male	O+	Diabetes	2020-01-11	Jessica Jackson	LLC Hernandez	Aetna	40448.96917281889	497	Emergency	2020-02-07	Paracetamol	Abnormal
JesSicA dAvis	38	Female	O-	Arthritis	2022-06-05	Lynn Benson	Steele PLC	Medicare	20914.947408227792	276	Elective	2022-06-15	Paracetamol	Normal
anthOnY odom	33	Male	O+	Asthma	2024-01-28	Michael Dodson MD	and Sims, Gonzalez Huff	Medicare	46682.44679168613	385	Elective	2024-02-22	Paracetamol	Inconclusive
charleS bRoWN	27	Male	B-	Cancer	2021-11-06	David Nunez	Allen-Perez	UnitedHealthcare	10965.695749178813	298	Elective	2021-11-07	Penicillin	Normal
raChel DaVIS	36	Male	B-	Cancer	2021-07-21	Lindsay Pierce	and Alexander Crawford Graham,	Aetna	27507.042983304127	286	Emergency	2021-07-31	Ibuprofen	Normal
SAndRa mccALl	41	Male	A-	Cancer	2019-11-23	Dr. Jeffrey Barnes Jr.	Moyer-Lamb	UnitedHealthcare	12678.096227641516	141	Urgent	2019-12-06	Penicillin	Normal
NiCole FraNCIS	33	Male	AB-	Asthma	2019-05-30	Kristie Roberts	Taylor-Wilson	Aetna	38395.529957277104	215	Emergency	2019-06-29	Ibuprofen	Inconclusive
STEVEN SmitH	56	Female	AB-	Asthma	2024-03-23	Allison Harper	PLC Sutton	Medicare	28510.807215450033	185	Emergency	2024-04-14	Lipitor	Inconclusive
KAREn johnsoN	25	Male	O+	Obesity	2019-06-23	Heather Howard	and Sons Sanders	Medicare	43400.66658854206	300	Emergency	2019-07-12	Aspirin	Abnormal
anna ROgERs	21	Female	O-	Asthma	2022-01-30	Vickie King	Gentry and Sons	Aetna	46890.42601269252	307	Elective	2022-02-26	Aspirin	Abnormal
pRiSCiLlA dEckEr	57	Male	B-	Cancer	2022-11-12	Christopher Yoder	Haynes-Silva	Cigna	48491.643210085116	129	Elective	2022-11-22	Penicillin	Normal
tREVor WRiGHt	39	Female	O+	Cancer	2020-12-22	Matthew Nelson	Marshall, and Koch Harper	Blue Cross	13643.730851835093	380	Elective	2020-12-27	Lipitor	Normal
WiLlIAm tuCKEr	51	Female	A-	Diabetes	2022-05-22	Martin Lynch	Duffy-Jackson	Cigna	5415.283510144211	209	Emergency	2022-06-08	Aspirin	Inconclusive
JEsSIca KElLer	31	Male	B+	Hypertension	2021-03-27	David Hall	Brown-Diaz	Aetna	44008.05021162504	392	Elective	2021-04-23	Lipitor	Abnormal
WILliAM hEnRY	85	Male	AB-	Asthma	2022-06-22	Benjamin Tyler	Mcdaniel-Castaneda	UnitedHealthcare	43866.65847598296	420	Urgent	2022-07-22	Aspirin	Normal
RobiN Clarke	76	Male	O+	Diabetes	2022-07-15	Tyler Adams DDS	Lyons LLC	Blue Cross	45242.85699278163	174	Emergency	2022-07-19	Penicillin	Abnormal
jessIca gARZa	59	Male	A+	Asthma	2022-06-06	William White	PLC French	Aetna	13550.124487195164	250	Elective	2022-06-30	Paracetamol	Normal
JAmIe salaZAR	64	Male	O-	Diabetes	2020-12-29	Amanda Webb	LLC Coleman	Blue Cross	34963.638984568875	277	Urgent	2021-01-07	Aspirin	Inconclusive
stevEN VAugHaN	28	Male	A+	Arthritis	2020-05-23	Travis Holmes	Tucker-Warren	UnitedHealthcare	48890.44781602984	324	Elective	2020-06-12	Penicillin	Abnormal
MIChAeL contreraS	63	Male	A-	Obesity	2022-07-25	Amy Small	Wang-Hill	Medicare	17159.581531514294	330	Emergency	2022-08-22	Ibuprofen	Normal
AllEn roBeRTs	24	Male	A-	Arthritis	2021-04-01	Katherine Gutierrez	Jones Ltd	Cigna	7192.628178237957	443	Emergency	2021-04-19	Penicillin	Abnormal
aMy POwEll	81	Male	B+	Arthritis	2020-07-20	Susan Hess	White West Herman, and	Medicare	44982.852472054976	121	Elective	2020-07-29	Lipitor	Normal
KeNNeth sMitH	74	Male	A+	Diabetes	2020-02-28	Kristen Thornton	Inc Newton	Medicare	16004.469077228989	254	Emergency	2020-03-28	Ibuprofen	Inconclusive
maTThEW WEsT	28	Male	AB+	Cancer	2023-08-30	Jerry Fisher	Huerta-Sanchez	UnitedHealthcare	7320.042617086167	458	Elective	2023-09-17	Ibuprofen	Normal
ERIK MOntoyA	27	Male	AB-	Obesity	2020-07-27	Elizabeth Miller	Snyder-Parrish	Blue Cross	28329.824069378898	470	Emergency	2020-08-24	Aspirin	Normal
aUSTin lEwis	24	Male	AB-	Diabetes	2021-03-28	Reginald Grimes	Inc Bryant	UnitedHealthcare	24130.51675462934	214	Urgent	2021-04-05	Paracetamol	Inconclusive
KennEtH ThOmPSon	63	Male	A-	Diabetes	2022-05-08	Steven Smith	Williams Inc	Cigna	22361.14759656622	445	Emergency	2022-05-10	Paracetamol	Normal
AMANDa DURhAm	46	Female	O+	Obesity	2021-06-16	Katelyn Davis	Smith White, and Ryan	Blue Cross	19650.001786591307	108	Emergency	2021-07-06	Lipitor	Inconclusive
stEphen HUdSON	35	Female	AB+	Arthritis	2023-10-31	Matthew Jones	Williams Dillon White, and	Aetna	30986.932516935438	346	Urgent	2023-11-21	Paracetamol	Abnormal
CASsanDRA VeLaZquEZ	28	Female	B+	Diabetes	2022-04-23	Diana Tran	Vargas-Cohen	UnitedHealthcare	45987.15677951294	293	Elective	2022-05-11	Penicillin	Normal
suSAN peNA	80	Female	B+	Obesity	2021-12-09	Kevin Kelley	Gardner Group	Medicare	11086.730476357927	482	Urgent	2021-12-12	Lipitor	Inconclusive
anTHoNY PerKinS	31	Male	O-	Obesity	2024-01-10	Anthony Green	Garcia-Blake	Medicare	28483.876936659835	265	Urgent	2024-02-02	Lipitor	Abnormal
KATRIna LOPEz	69	Female	O+	Diabetes	2019-11-17	Jordan Porter	Castaneda-Tran	Cigna	37905.955178324264	368	Emergency	2019-12-15	Lipitor	Inconclusive
bRiAn FoSTER	82	Male	AB+	Asthma	2022-01-05	James Thompson	Kim-Ibarra	Medicare	27878.850837775983	472	Elective	2022-01-11	Ibuprofen	Normal
JaSon ThOMPson	64	Female	B+	Arthritis	2024-01-15	Andrea King	Boyer-Burgess	Aetna	13900.054263055277	442	Urgent	2024-02-10	Ibuprofen	Inconclusive
david AYaLa	77	Female	O+	Arthritis	2022-11-17	Lucas Torres	Cross Ltd	Aetna	30575.7646027089	116	Urgent	2022-12-15	Paracetamol	Abnormal
jaReD YoDER	32	Male	O+	Obesity	2021-08-02	Sarah Garcia	Patel Payne, and Young	Medicare	11941.631298553253	478	Urgent	2021-08-26	Lipitor	Normal
gRegoRY cANnON	70	Female	A+	Diabetes	2020-04-20	Amanda Alvarado	Group Santana	Medicare	7422.725259948824	496	Elective	2020-04-23	Lipitor	Abnormal
LISa aNdERSON	50	Female	O-	Hypertension	2023-06-28	Samantha Preston	Sons and Cook	Medicare	34005.54699852366	368	Urgent	2023-06-30	Ibuprofen	Inconclusive
ELIzabEtH ShIelDs	29	Male	O+	Asthma	2022-04-06	David Maxwell	Martin-Rice	UnitedHealthcare	48574.832438065794	448	Elective	2022-04-30	Penicillin	Inconclusive
PatriCiA kIM	66	Female	AB+	Cancer	2021-03-31	Kevin Butler	Ortiz, and Rios Price	Cigna	45010.79763902513	302	Urgent	2021-04-16	Lipitor	Abnormal
JessiCA sOto	70	Male	AB+	Obesity	2020-03-07	Shannon Sanchez	Barnes-Williams	UnitedHealthcare	7409.336546368024	418	Elective	2020-03-29	Aspirin	Normal
JEnNY ReYnOLDS	56	Female	B-	Cancer	2020-06-03	Shelly Bright	Hardy-Gutierrez	Cigna	34968.07645040741	280	Urgent	2020-06-21	Paracetamol	Abnormal
SHANnon baRRett	85	Male	B-	Asthma	2021-08-31	Stephanie Wilcox	Cole LLC	Aetna	5648.175526085927	113	Elective	2021-09-17	Aspirin	Inconclusive
tERrI PERry	67	Male	AB+	Cancer	2022-09-22	Amy Diaz	White-Rowe	UnitedHealthcare	14227.32115830744	484	Elective	2022-10-11	Paracetamol	Normal
Joseph MaddEN	50	Female	B+	Arthritis	2022-07-02	Stacey Nguyen	Rodriguez Harris, Willis and	Medicare	47551.57014253019	179	Elective	2022-07-15	Ibuprofen	Inconclusive
RebECCa hOGAN	52	Female	O+	Asthma	2019-06-18	Peter Wright	Santana Garcia, Alexander and	Aetna	42301.9146193397	132	Elective	2019-07-08	Aspirin	Abnormal
kELly WAlKER	84	Male	B-	Hypertension	2019-07-19	Eric Shaw	Collins-Lozano	Aetna	2275.636631828838	335	Urgent	2019-08-08	Aspirin	Normal
jUlIa muEllER	70	Male	A-	Cancer	2022-01-06	Susan Gaines	Brown-Clark	Cigna	10003.671027381766	169	Elective	2022-01-27	Paracetamol	Normal
KAyLa mOORe	66	Male	AB-	Diabetes	2022-02-08	Collin Green	Mcmahon and Kim, Holmes	Aetna	42653.76534463952	263	Urgent	2022-02-28	Lipitor	Normal
KAITLyn SmItH	74	Male	AB-	Hypertension	2022-12-09	Richard Harris	Gomez-Smith	Cigna	10722.495069696139	206	Elective	2022-12-28	Penicillin	Inconclusive
DAnIEL KemP	75	Female	O+	Obesity	2020-06-14	Charles Fernandez	Hall Lee Bailey, and	Blue Cross	47516.520546428415	356	Urgent	2020-06-20	Lipitor	Normal
laurA mYeRs	61	Male	B+	Obesity	2021-03-12	Kyle Williams MD	Brennan Bentley, and Hunter	Cigna	41379.38261486649	354	Urgent	2021-03-25	Lipitor	Inconclusive
Carol ReEd	82	Male	AB+	Asthma	2022-12-27	Susan Rios DDS	Mullins, Gray and Reed	UnitedHealthcare	27481.33147848497	411	Elective	2023-01-12	Paracetamol	Abnormal
JesSIcA caRtER	51	Female	A-	Obesity	2019-12-08	Sarah Ibarra	Anderson Group	Cigna	32006.03156588805	200	Urgent	2020-01-05	Penicillin	Normal
vANeSsa ScHaEFeR	37	Female	A-	Arthritis	2023-06-19	Jonathan Burns MD	Walsh, Howell and Jennings	UnitedHealthcare	14405.939243142044	312	Elective	2023-07-14	Lipitor	Inconclusive
MIgUeL GOmeZ	51	Male	B+	Hypertension	2019-05-10	Jennifer Miller	Haney-Marshall	UnitedHealthcare	24691.249050914448	484	Urgent	2019-06-07	Penicillin	Normal
linDa cARdeNas	23	Male	A-	Asthma	2021-06-11	Zachary Scott	Rich and Roach, King	Blue Cross	47491.39238680917	305	Elective	2021-06-27	Ibuprofen	Abnormal
annEtTE JAMES	70	Male	B-	Asthma	2019-10-27	Dennis Robbins	Johnson, and Petty Rubio	Blue Cross	37861.50911059635	428	Emergency	2019-11-12	Lipitor	Normal
sUSaN HuRLEY	60	Female	B+	Cancer	2022-08-27	Sean Rodgers	Morse, Hudson Williams and	Aetna	22952.729823687056	342	Elective	2022-09-15	Penicillin	Normal
carOLyN Wade	45	Female	A+	Arthritis	2019-08-08	Nathan Payne	Kane, and Dickson Schwartz	UnitedHealthcare	2735.0315749023775	497	Emergency	2019-08-14	Penicillin	Inconclusive
aNgeLA DelEon	30	Male	A-	Arthritis	2023-02-12	Kristina Gray	Inc Mccullough	Medicare	37755.48077767574	128	Elective	2023-02-17	Paracetamol	Normal
cAROLYN COoPer	35	Male	A+	Hypertension	2021-05-04	Regina Bryant	Taylor-Wong	Medicare	2691.0490643340904	338	Elective	2021-05-10	Penicillin	Inconclusive
reBEcca hARRIs	51	Female	O+	Obesity	2021-07-11	Karen Donovan	Avery-Roy	Aetna	7897.287484905675	335	Elective	2021-07-28	Lipitor	Normal
garY cUrtIS	61	Male	A+	Diabetes	2021-02-10	Amber Lopez	LLC Anderson	Medicare	4446.342916829733	345	Emergency	2021-02-18	Lipitor	Inconclusive
ryaN LIU	52	Female	AB+	Diabetes	2021-10-16	Vernon Diaz	Castaneda-Young	Blue Cross	20852.146366162204	380	Elective	2021-11-04	Penicillin	Normal
DenNiS MOrROw	64	Female	B+	Diabetes	2019-10-03	Luke Nunez	and Thomas Strong, Cook	UnitedHealthcare	47701.4774328691	109	Urgent	2019-10-25	Lipitor	Inconclusive
JEnNiFEr COOpER	25	Male	A+	Obesity	2020-04-26	Mary Williams	Wells-Price	Aetna	49934.13796344043	258	Elective	2020-05-02	Aspirin	Abnormal
JaCOB loPez	76	Female	B-	Obesity	2019-09-13	Gina Richards	Rios Ltd	Medicare	17263.948978830806	394	Emergency	2019-09-19	Penicillin	Abnormal
carOL McClain	52	Female	B-	Diabetes	2022-01-20	Julie West	Vincent-Hill	Aetna	45274.39656060178	102	Emergency	2022-02-06	Penicillin	Inconclusive
mIChaeL RiChArdsoN	77	Male	B+	Obesity	2023-10-14	Greg Scott	Brooks LLC	Medicare	10057.915577642467	130	Elective	2023-11-04	Paracetamol	Abnormal
MARK NGuYEn	83	Male	A+	Diabetes	2019-11-23	Tracy Serrano	Group Carpenter	Medicare	36369.09117078097	148	Urgent	2019-11-26	Aspirin	Normal
EriC COOk	57	Female	B-	Cancer	2023-12-05	Rhonda Gilbert	Henderson Carpenter and Barrett,	Blue Cross	3548.051648233741	431	Elective	2023-12-31	Lipitor	Abnormal
kRISTeN STEPheNS	54	Male	B+	Arthritis	2021-02-01	Penny Bryant	Mcdaniel-Walsh	UnitedHealthcare	10011.290745005337	145	Emergency	2021-02-07	Lipitor	Inconclusive
DaNa WAltoN	62	Male	A-	Cancer	2022-06-30	Edward Webster	Ross-Jones	Blue Cross	14876.334221096442	396	Urgent	2022-07-01	Lipitor	Inconclusive
Scott arNOLd	37	Male	B-	Arthritis	2023-11-09	Brandon Flores	Mathews, Smith and Moss	Medicare	30294.651380458647	216	Elective	2023-11-29	Penicillin	Normal
MEGan wHEEleR	56	Female	B+	Hypertension	2020-07-30	Courtney Crane	and Lawrence, Williams Thomas	Blue Cross	45888.704857973666	365	Elective	2020-08-10	Paracetamol	Abnormal
AaRON coX	68	Female	O+	Arthritis	2022-04-10	Eric Wallace	Wilkerson Group	UnitedHealthcare	31958.396616157028	203	Elective	2022-04-19	Lipitor	Normal
CassanDRA MArTineZ	46	Male	A-	Obesity	2020-01-02	Nicole Norton	Villanueva-Garcia	Medicare	22645.786100995923	169	Urgent	2020-01-16	Paracetamol	Normal
SHawn bROwn	62	Male	B-	Hypertension	2023-11-10	Angela Cunningham	Duffy-Bowman	Medicare	21297.406511963552	362	Emergency	2023-12-01	Paracetamol	Abnormal
SAnDRa WillIamSon	49	Female	AB-	Diabetes	2021-02-14	Jessica Morgan	Tyler-Velasquez	Cigna	26432.160988256077	402	Urgent	2021-02-18	Aspirin	Inconclusive
jenniFeR sTephEnS	75	Male	B-	Hypertension	2022-07-16	Shari Foster	James Inc	Cigna	6336.708013776063	428	Emergency	2022-08-13	Ibuprofen	Normal
stePHANIe ROdRigueZ	40	Female	O+	Diabetes	2023-05-15	Danielle Collins	Montgomery-Jones	Medicare	31063.556789556795	345	Elective	2023-05-27	Penicillin	Normal
CaROlIne mCinTyRe	51	Female	AB+	Arthritis	2020-04-30	Beth Mckenzie	Montgomery-Anthony	UnitedHealthcare	10710.325720833795	461	Urgent	2020-05-22	Penicillin	Abnormal
Mr. cAMeROn RoBINsoN	64	Male	AB+	Asthma	2021-01-12	Evan Johnson	Davis-Padilla	Blue Cross	25066.521450249456	454	Urgent	2021-01-25	Ibuprofen	Abnormal
taMmY pINEdA	49	Female	O-	Arthritis	2019-05-23	Wendy Rivera	Ellison-Hayden	Cigna	13396.900169397839	273	Emergency	2019-06-02	Paracetamol	Normal
nATaLiE aNdeRson	74	Male	A+	Obesity	2023-04-23	Cindy Maxwell	Long-Lee	Blue Cross	29822.097860118054	231	Emergency	2023-05-09	Lipitor	Normal
jAsminE RodrIgueZ	66	Female	A-	Hypertension	2022-12-07	Crystal Hays	Graves LLC	Medicare	12025.347297207634	434	Urgent	2023-01-01	Aspirin	Abnormal
deBRA MCkee	52	Female	A-	Arthritis	2020-10-25	Jay Barr	and Sons Dixon	Aetna	33708.85754426482	191	Elective	2020-11-04	Lipitor	Abnormal
sANDRa GReENe	58	Female	B-	Obesity	2021-04-08	Lisa Long	Clark, Garza Tate and	Cigna	40825.084666764466	231	Elective	2021-05-01	Ibuprofen	Normal
cRystAl MorRIS	21	Male	B-	Arthritis	2020-09-09	Brianna Kelly	Bates Inc	Aetna	27345.455201931967	371	Emergency	2020-10-04	Aspirin	Inconclusive
jaSoN pArKER	69	Male	AB+	Arthritis	2019-12-06	David Hanson	LLC Sanford	Aetna	38751.79652054734	439	Emergency	2019-12-08	Ibuprofen	Inconclusive
ROy JONEs	47	Female	AB-	Asthma	2023-02-16	David Stevens	and Harper Sons	Aetna	6252.083556536573	365	Elective	2023-03-06	Penicillin	Inconclusive
RIcHaRd aNDeRsoN	51	Female	O-	Hypertension	2023-09-12	Richard Ayala	Young Mcclain, Newman and	UnitedHealthcare	18714.336997419712	270	Emergency	2023-10-12	Penicillin	Abnormal
JenNIfEr FoSTer	20	Female	A+	Cancer	2019-11-21	Nathan Adams	Ray, Cain and Miller	Blue Cross	14291.698915695883	436	Elective	2019-12-11	Ibuprofen	Inconclusive
dEBBIE wILSOn	38	Female	B-	Hypertension	2019-07-14	Jennifer Munoz	Zamora-Rivers	Blue Cross	38210.96495303578	413	Elective	2019-07-19	Lipitor	Inconclusive
tRavIS flOreS	70	Female	AB+	Obesity	2019-10-03	Beth Brown	and Perez Smith, Kim	Aetna	7074.792709264505	339	Emergency	2019-11-02	Paracetamol	Inconclusive
emIly yOUNg	73	Male	O-	Arthritis	2019-07-04	Karen Jones	Johnson-Wilson	UnitedHealthcare	35419.512965816204	500	Elective	2019-07-06	Penicillin	Abnormal
sANDy halL	44	Male	AB+	Hypertension	2019-05-26	Seth Burnett	Delacruz-Chavez	Medicare	3852.9471118220818	328	Emergency	2019-06-08	Paracetamol	Abnormal
madIsOn WRigHT	44	Female	A+	Obesity	2021-12-12	Kevin Johnson	and Gonzalez, Warren Moore	Cigna	48747.545185632844	321	Elective	2021-12-18	Paracetamol	Normal
AMy manN	54	Male	AB-	Hypertension	2021-05-22	Julie Garza	Ramirez-Humphrey	Aetna	40577.60119669361	101	Urgent	2021-06-01	Penicillin	Abnormal
Jason stEELe	45	Male	AB-	Diabetes	2020-09-03	Brian Mack	and Sons Ford	UnitedHealthcare	16648.547398710638	424	Emergency	2020-09-15	Aspirin	Normal
PAmEla mIDdlEtoN	18	Female	B-	Arthritis	2022-03-30	Jennifer Johnson	and Wells, Thomas Kline	UnitedHealthcare	38588.972562612595	449	Urgent	2022-04-13	Penicillin	Abnormal
liSA JAcKsOn	44	Male	B+	Hypertension	2019-12-20	Joseph Barnes	Wood-Herring	Cigna	32990.19438695822	486	Elective	2020-01-18	Ibuprofen	Normal
SaMantHA PATEl	28	Female	A+	Obesity	2022-01-21	Daryl Cross	Wilkerson LLC	Medicare	20115.755871914524	236	Urgent	2022-02-20	Paracetamol	Abnormal
HeRberT RodRIGUEZ	42	Male	A+	Obesity	2020-05-19	Jonathan Edwards	Brown-Henry	Medicare	5947.6896496546515	196	Emergency	2020-06-12	Aspirin	Inconclusive
OliviA pOWELl	61	Female	A+	Diabetes	2024-02-20	Adam Hardy	Sheppard-Livingston	Cigna	28281.34837878976	477	Emergency	2024-03-08	Penicillin	Abnormal
SAmaNThA PERkins	75	Female	AB-	Cancer	2023-08-31	Robert Ashley	Golden PLC	Medicare	30873.619909168832	252	Elective	2023-09-07	Ibuprofen	Inconclusive
mIchaeL POtTs	85	Male	A+	Hypertension	2023-01-19	Mary Vaughn	and Perez, Bennett Townsend	Cigna	9542.739708885467	289	Emergency	2023-01-28	Paracetamol	Abnormal
KeRRy HErnANDEz	74	Male	O-	Obesity	2023-11-20	Steven Simmons	Johnson, and Benson Harris	Blue Cross	32429.619126939684	191	Emergency	2023-12-17	Ibuprofen	Inconclusive
jOSHUa reyEs	59	Male	AB+	Obesity	2021-07-28	Mrs. Jessica Martinez	and Clay, Morton Cunningham	Cigna	5588.993884734703	459	Urgent	2021-08-03	Penicillin	Normal
JeNniFER oRteGA	49	Male	A-	Asthma	2023-04-04	Erin Arias	Anderson-Estrada	UnitedHealthcare	31497.55487513616	265	Emergency	2023-04-27	Lipitor	Inconclusive
BrIttANY BRaun	85	Female	B-	Obesity	2020-08-11	Daniel Golden	and Sons Carlson	Cigna	14283.015951009831	138	Elective	2020-08-24	Ibuprofen	Inconclusive
daniel cHEn	51	Female	B+	Hypertension	2020-01-28	Anthony Malone	Gonzalez Inc	Cigna	15422.042886846062	154	Urgent	2020-02-21	Ibuprofen	Inconclusive
ErICA hart	23	Male	AB+	Asthma	2020-01-07	Charlotte Reyes MD	Schaefer-Hoffman	Cigna	40309.277423601096	219	Emergency	2020-02-05	Penicillin	Inconclusive
alIcIa scOTt	26	Male	O-	Asthma	2020-04-20	Miguel Green	Wilson Group	Aetna	45916.32483386524	301	Elective	2020-05-17	Penicillin	Abnormal
amandA aGUIrRE	59	Female	AB+	Obesity	2020-03-18	Frederick White	and Vargas Reynolds Evans,	Blue Cross	41632.5248481026	395	Elective	2020-03-25	Penicillin	Normal
mark hIcKs	25	Female	AB-	Diabetes	2020-06-18	Lisa Ruiz	Cantu and Tanner Rojas,	Medicare	7437.418707997005	412	Emergency	2020-06-23	Paracetamol	Inconclusive
TIMOtHy daVIS	29	Male	O-	Cancer	2023-07-15	Cody Rice	Thornton, Adams Mccarty and	Medicare	38860.0208846444	436	Elective	2023-07-27	Aspirin	Abnormal
LONNIE DomInguEZ	25	Male	A-	Hypertension	2023-10-02	April Foster	Cantrell-Griffith	Cigna	6662.242853944213	249	Urgent	2023-10-24	Ibuprofen	Inconclusive
KIMbERLY hALE	61	Male	B-	Diabetes	2021-01-13	Justin Russell	Martin Group	Cigna	13074.215280133349	147	Urgent	2021-02-05	Aspirin	Inconclusive
Dana WilLIAMsoN	46	Male	A+	Hypertension	2022-05-16	Daniel Thomas	and Sons Nelson	Aetna	10443.206903000886	408	Elective	2022-05-31	Aspirin	Inconclusive
mr. GEORGe BROwN jr.	54	Male	AB-	Hypertension	2019-10-22	Emily Williamson	Ramirez-Hill	Blue Cross	20227.039404011666	144	Emergency	2019-11-01	Aspirin	Abnormal
ALLEn cAmACho	41	Male	A+	Obesity	2019-08-09	Veronica Christian	Jackson-Butler	Medicare	38779.20787465818	268	Emergency	2019-09-03	Paracetamol	Abnormal
NATHan woOdS	21	Female	O-	Asthma	2023-12-30	Monica Odonnell	Miller-Avila	Aetna	4561.664207285569	357	Elective	2024-01-27	Lipitor	Abnormal
caTheriNe sMitH	38	Female	AB+	Diabetes	2022-07-11	Cody Berger	Reyes-Crawford	Medicare	1656.548217052969	176	Elective	2022-08-03	Lipitor	Abnormal
JerRy leE	75	Male	AB+	Obesity	2020-09-19	Jeffrey White	Marshall-Smith	Aetna	28463.860985270854	200	Emergency	2020-10-06	Penicillin	Inconclusive
AlexaNder COLEMan	44	Male	B+	Cancer	2019-09-06	Stacey Burgess	and Peterson Matthews Robinson,	UnitedHealthcare	5268.690457465453	142	Urgent	2019-09-07	Ibuprofen	Inconclusive
dAvid JENSEN	23	Male	O-	Obesity	2019-11-22	Ethan Spencer	Nelson PLC	Cigna	24011.702249255784	442	Emergency	2019-12-22	Paracetamol	Inconclusive
DeBORAH EVaNs	45	Female	B-	Cancer	2020-07-22	Jonathan Baker	Perez-Mitchell	Medicare	18467.079449113528	177	Elective	2020-07-24	Penicillin	Abnormal
ALEXaNdRIa coLon	58	Male	B+	Cancer	2022-03-01	Tonya Burton	Gross, Thompson Smith and	Aetna	3782.741415790858	134	Urgent	2022-03-19	Paracetamol	Abnormal
sAMUEL HANSOn	34	Male	B-	Diabetes	2023-03-01	Phillip Campos	Burch, Moore and Thompson	Aetna	11921.659510698162	355	Urgent	2023-03-21	Ibuprofen	Inconclusive
BryaN phILliPS	54	Female	B+	Obesity	2021-04-22	Billy Rodgers	Hamilton Group	Cigna	16725.97958649695	361	Urgent	2021-05-11	Lipitor	Abnormal
naThaN wileY	29	Female	A+	Obesity	2020-09-23	Sherri Campbell	Shaw LLC	Cigna	39700.82412339778	421	Urgent	2020-09-25	Paracetamol	Inconclusive
ALiShA muRpHy	54	Female	A+	Cancer	2023-01-08	Alex Neal	and Day, Lewis Coleman	Medicare	2568.011966680983	136	Emergency	2023-01-19	Lipitor	Abnormal
AMANdA lUcEro	46	Male	AB-	Asthma	2022-08-17	Mark Martin	Stone-Perez	Medicare	15242.387178999255	203	Elective	2022-09-08	Paracetamol	Abnormal
SHeIla SelLErs	35	Female	AB+	Hypertension	2021-06-15	James Smith	Ltd Foley	UnitedHealthcare	31054.046064325597	114	Urgent	2021-06-25	Lipitor	Normal
sUSaN Chan	58	Female	AB+	Obesity	2024-03-01	Amber Walker	Ward-Mayer	Blue Cross	49118.59126152389	114	Urgent	2024-03-20	Lipitor	Inconclusive
AnGEL MiTChelL	36	Female	AB+	Hypertension	2023-12-11	Laura Pena	and Martinez Sons	Medicare	3235.5811559615513	146	Elective	2024-01-08	Aspirin	Normal
DARleNE cohEN	80	Female	B+	Arthritis	2022-05-04	Tracy Wilson	Group Anderson	Medicare	26052.024164818886	379	Elective	2022-05-05	Aspirin	Abnormal
KrIStY ONeILl	43	Male	A-	Arthritis	2021-12-01	Michelle Cox	Garcia, and Marshall Maxwell	Blue Cross	11095.401850594151	288	Emergency	2021-12-29	Paracetamol	Inconclusive
sHErrI gArCia	47	Female	B+	Hypertension	2021-09-21	Marie Reed	Inc Martinez	Aetna	10725.825462636272	355	Elective	2021-10-10	Ibuprofen	Abnormal
MIChaEL wEber	49	Female	B-	Hypertension	2020-03-20	Philip Vaughn	Mcmahon Ortiz, Owens and	UnitedHealthcare	30038.275975375996	424	Elective	2020-04-09	Ibuprofen	Abnormal
BETh sChwaRTZ	58	Male	AB-	Asthma	2024-03-29	Kyle Montes	Williams-Saunders	UnitedHealthcare	49446.45817935562	108	Emergency	2024-04-16	Lipitor	Abnormal
cYnTHIA cLARKE	40	Female	AB-	Obesity	2024-03-12	Mr. Ronald Hoover	Spencer Ltd	Cigna	5315.705616256563	258	Emergency	2024-03-25	Penicillin	Abnormal
MArK GiLES	44	Male	A-	Cancer	2022-03-21	Daniel Hurley	Mathis-Schwartz	Blue Cross	13928.280133899598	113	Emergency	2022-04-06	Penicillin	Inconclusive
TAmara beltRaN	38	Male	A+	Diabetes	2020-07-23	Nicole Young	Romero-Ramsey	Aetna	2744.4089100242636	162	Emergency	2020-08-09	Ibuprofen	Abnormal
JOsEpH guTierReZ	82	Male	A+	Obesity	2024-03-10	Christopher Mills	Avery and Sons	Cigna	27512.913169434043	442	Emergency	2024-04-07	Aspirin	Normal
JAmiE jimeNEZ	71	Male	A-	Arthritis	2020-03-15	Richard Webster	Ltd Richardson	Blue Cross	35854.08642252094	172	Urgent	2020-03-29	Lipitor	Abnormal
chARles MUrPHY	42	Male	A+	Diabetes	2021-05-10	David Soto	and Sons Williams	Cigna	2784.0205310263505	241	Urgent	2021-05-16	Penicillin	Abnormal
CArLOS lOPEz	38	Female	O+	Diabetes	2020-12-29	Michael Paul	Carter-Reyes	UnitedHealthcare	2547.9125314238745	322	Elective	2021-01-07	Penicillin	Inconclusive
joHnnY IrWIN	84	Male	B-	Arthritis	2020-03-23	Robert Gregory	LLC Gray	Aetna	29992.53616434469	456	Urgent	2020-03-29	Aspirin	Normal
SCOTT wERNeR	64	Female	O-	Hypertension	2023-07-13	Ashley Lane	Gonzalez Anderson Jacobson, and	Aetna	4018.0168763200045	415	Emergency	2023-07-25	Ibuprofen	Abnormal
TeRRi stEWart	57	Female	AB-	Asthma	2023-07-20	Jennifer Brown	Miller Massey Lopez, and	Aetna	20508.588956594478	261	Urgent	2023-08-02	Ibuprofen	Inconclusive
dAVId DaviS	54	Male	B+	Diabetes	2020-02-14	Kristen Aguirre	Taylor Walsh Hawkins, and	Blue Cross	25648.04376360948	424	Urgent	2020-03-01	Paracetamol	Normal
StEpheN HaRRIS	44	Male	B-	Arthritis	2023-05-28	Kathryn Trevino	LLC Brown	Blue Cross	19691.42068551724	264	Elective	2023-06-22	Aspirin	Inconclusive
briDgeT Adams	78	Female	B-	Cancer	2022-06-12	Amanda Ramos	Nelson-Wong	Cigna	10311.936172730693	211	Urgent	2022-06-27	Penicillin	Inconclusive
MIchAEL MortON	63	Female	A+	Cancer	2023-12-12	Mr. William Decker	LLC Berry	Medicare	17733.95499235498	114	Elective	2023-12-13	Lipitor	Normal
MIchElLE LIU	66	Female	B-	Hypertension	2023-11-06	Michael Grant	Anderson-Jenkins	Cigna	10521.471930248821	288	Emergency	2023-11-12	Lipitor	Inconclusive
ReGina bRIght	75	Male	AB-	Arthritis	2023-05-16	Megan Jones	Wells and Sons	Blue Cross	29910.90550030745	400	Elective	2023-05-30	Penicillin	Abnormal
SaMuel decKEr	36	Male	O-	Diabetes	2022-10-12	Mr. Andrew Hall Jr.	Allen, Williams and Phillips	Cigna	26612.008450387897	377	Elective	2022-10-14	Aspirin	Normal
pAuL wRiGHt	18	Female	AB+	Diabetes	2023-12-30	Joseph Hernandez	Gonzalez-Cummings	Aetna	25858.43752096273	324	Elective	2024-01-14	Penicillin	Normal
brIAN OlSOn	49	Male	B+	Hypertension	2024-02-26	Bryan Brock	and Richardson Webster Smith,	Aetna	22069.596567641245	142	Elective	2024-03-09	Paracetamol	Normal
TRaCEy harRiSOn	22	Female	B+	Asthma	2021-11-07	Austin Henderson	Hudson-Flores	Cigna	43117.658482416904	458	Emergency	2021-11-26	Penicillin	Abnormal
ERiKa joHNsoN	72	Female	B+	Hypertension	2020-02-03	Jessica Bruce MD	Inc Rios	Cigna	3718.548170373284	304	Urgent	2020-02-04	Aspirin	Normal
PEteR CuNnInghAm	46	Female	B+	Arthritis	2019-07-05	Kenneth Green	PLC Thompson	Blue Cross	18788.14423379989	267	Emergency	2019-07-20	Lipitor	Inconclusive
sIErrA whITe	50	Male	O-	Asthma	2021-11-13	Shelley Garcia	Rosario Wells, Roberts and	Cigna	39089.86606134463	466	Urgent	2021-11-23	Penicillin	Abnormal
eDdIe rUSsO dVm	61	Male	B+	Diabetes	2019-08-15	Justin Douglas	Ramirez-Taylor	Blue Cross	47594.474842407755	145	Elective	2019-09-09	Paracetamol	Abnormal
yvEtte tuRnER	40	Male	O+	Asthma	2023-07-19	William Faulkner	Murphy-Mason	Aetna	19261.510849833132	203	Emergency	2023-08-14	Paracetamol	Normal
jameS cHArLes	34	Male	A-	Diabetes	2023-04-06	Stephanie Davis	Edwards Johnson, and Burgess	Medicare	6578.0290575360805	162	Emergency	2023-05-06	Ibuprofen	Inconclusive
ALexis ALlEn	71	Female	AB+	Arthritis	2019-10-08	Ronald Parker	LLC Spears	Blue Cross	38435.44775670372	340	Elective	2019-10-28	Penicillin	Abnormal
stephAnIe martIN	61	Male	A+	Obesity	2020-08-10	Kevin Tucker	Perez-Smith	Aetna	29810.04691793525	346	Emergency	2020-09-06	Penicillin	Normal
SHelBy AndeRson	24	Male	A+	Asthma	2019-09-26	Katrina Allen	and Sons Mcbride	Blue Cross	4808.820311548971	415	Emergency	2019-10-14	Ibuprofen	Normal
aBIGail FarmEr	28	Male	O+	Cancer	2021-02-11	Alicia Lopez	Sons and Chapman	Cigna	38365.87278022852	183	Urgent	2021-02-19	Lipitor	Abnormal
chrIStINa MiLLER	21	Female	O+	Arthritis	2019-09-05	Stephen Lopez	Cole-Davila	Blue Cross	45540.09554432138	394	Elective	2019-09-29	Lipitor	Inconclusive
MAtTHew wYAtt	40	Female	B+	Asthma	2021-03-01	Alexandra Sims	Pearson, and Lynch Oconnor	Cigna	31444.08804062214	124	Urgent	2021-03-20	Penicillin	Abnormal
dAvID MOnTOYa	57	Male	A-	Cancer	2024-04-19	Andrea Lee	Rivera-Peck	Medicare	37194.263984150224	278	Urgent	2024-05-14	Ibuprofen	Abnormal
eRic ParK	47	Female	AB+	Cancer	2023-04-27	Olivia Anderson	Hess-White	Blue Cross	12422.755415474809	355	Elective	2023-05-03	Lipitor	Normal
lOrI trEVinO	59	Male	O+	Cancer	2022-07-06	Michelle Barnett	Fox and Moreno Williams,	Aetna	8024.4100528891	451	Elective	2022-07-26	Aspirin	Inconclusive
dWaYNe CASTIllO	33	Female	O-	Arthritis	2020-10-31	Johnathan Mcmahon	Johnson-Estrada	Blue Cross	13034.07550278909	300	Urgent	2020-11-18	Penicillin	Normal
kRIStInE mcCALl	58	Female	B-	Cancer	2023-09-08	Deborah Lawson	Rivera-Mosley	Cigna	37903.29004442361	421	Elective	2023-09-22	Lipitor	Normal
jOsepH SelLeRs	39	Female	O-	Cancer	2022-11-20	Diana Boyd	Diaz Smith Johnson, and	Blue Cross	45913.165905601694	398	Emergency	2022-12-19	Paracetamol	Abnormal
dR. DONalD AndersON	30	Male	O-	Arthritis	2020-07-04	Crystal Ritter	Harris-Ingram	UnitedHealthcare	30468.263381854787	378	Emergency	2020-08-02	Lipitor	Normal
VicToRiA WiLLiAMS	27	Male	B+	Asthma	2023-06-24	Carla Mcneil	and Esparza Sons	Blue Cross	50202.20784782312	198	Urgent	2023-07-13	Aspirin	Abnormal
anna jONEs	39	Female	O-	Hypertension	2020-10-06	Peggy Nunez	Hunt Sons and	Cigna	2104.377396319978	260	Elective	2020-10-14	Penicillin	Normal
mR. RobeRT DaVIS	76	Female	B+	Cancer	2023-03-16	Kenneth White	LLC Hernandez	Aetna	43206.22411103365	441	Emergency	2023-04-02	Aspirin	Inconclusive
jeFfrEY HALl	62	Male	O-	Arthritis	2019-09-16	Leonard Alvarez	Perez-Smith	Blue Cross	10622.282543736745	199	Urgent	2019-09-21	Lipitor	Abnormal
tERrY GRAvEs	71	Male	O-	Asthma	2021-04-10	Henry Rogers	Foster Lamb, Graham and	Medicare	10659.608812944593	170	Elective	2021-04-18	Ibuprofen	Abnormal
JErome MorAles	67	Male	B-	Diabetes	2019-07-21	George Smith	Sanchez LLC	Cigna	10919.110952687648	288	Elective	2019-08-17	Penicillin	Normal
kEith ROdRiGuez	34	Female	A+	Cancer	2021-12-14	Anthony Anderson	Fox-Anthony	Medicare	8407.48879202866	425	Urgent	2021-12-21	Ibuprofen	Abnormal
tAmARA davENpOrT	31	Male	O-	Cancer	2023-09-19	Meghan Bailey	Fuentes Knight, Sandoval and	Aetna	32926.23354032229	459	Emergency	2023-10-16	Lipitor	Inconclusive
JOnatHAN SiMON	25	Male	A-	Cancer	2024-01-27	Jason Phillips	Hudson-Williams	Aetna	48004.97467879295	416	Emergency	2024-02-26	Paracetamol	Normal
HolLY ARMsTrOnG	33	Female	O-	Arthritis	2020-04-03	Bailey Ibarra	Lowery, Dunn Anderson and	Cigna	28452.783487972167	180	Elective	2020-05-03	Aspirin	Inconclusive
rONaLd bAnKs	61	Female	AB+	Hypertension	2020-04-16	Kelsey Simpson	Mullen-Hernandez	Medicare	20651.61483914353	470	Urgent	2020-04-22	Aspirin	Abnormal
rYAn BRadforD DDS	42	Female	O+	Hypertension	2019-08-23	Sarah Guerra	Herman, Liu and Hill	Cigna	31822.730852999222	370	Emergency	2019-09-05	Lipitor	Abnormal
jaNICE hAlL	44	Male	AB-	Diabetes	2021-07-01	Tony Matthews	Davis White, Flores and	UnitedHealthcare	21856.73825465747	482	Elective	2021-07-23	Paracetamol	Inconclusive
JaCOB mcDOnaLD	18	Female	B+	Obesity	2022-08-21	David Gonzalez	Williams-Jones	Medicare	45326.91486009209	260	Emergency	2022-09-04	Ibuprofen	Abnormal
GlENN maSSeY	51	Male	A-	Cancer	2020-08-06	Michael Villanueva	Inc Holloway	UnitedHealthcare	25152.2938878587	103	Emergency	2020-08-26	Lipitor	Abnormal
SAndrA mURray	26	Female	AB+	Diabetes	2022-01-16	Alan Cain	Phillips Jones and Wu,	Cigna	37544.80370774198	430	Elective	2022-02-10	Lipitor	Inconclusive
maRK wiLLIaMs	44	Male	O-	Diabetes	2021-08-02	Melissa Turner	Wilson and Lopez, Molina	UnitedHealthcare	35487.51240836809	190	Urgent	2021-08-04	Penicillin	Abnormal
stEPHAnie rEid dvm	56	Female	AB+	Obesity	2020-03-17	Alexander Robles	Jones-Garrett	Blue Cross	2076.325536040692	265	Emergency	2020-04-13	Aspirin	Inconclusive
sEth BArTleTt ii	24	Male	AB+	Obesity	2020-07-23	Joseph Carr	and Brown, James Green	Medicare	35312.30148110295	314	Emergency	2020-08-03	Penicillin	Normal
jerEmY rIcH	39	Male	O-	Hypertension	2022-07-22	David Poole	Meadows and Nelson, Owen	Cigna	13869.78852265716	314	Urgent	2022-07-24	Aspirin	Abnormal
eLIZAbeTh MiLLEr	53	Male	O-	Hypertension	2020-08-08	Cynthia Thomas	Sons and Gallegos	Aetna	36107.40314003419	363	Emergency	2020-08-21	Ibuprofen	Normal
ErIn MaRtiN	21	Male	O-	Asthma	2023-09-29	Rebecca Reed	Davis Group	Blue Cross	41208.16758852043	359	Emergency	2023-10-06	Paracetamol	Normal
FRaNK HESS	82	Female	B-	Cancer	2022-01-05	Steven Boyle	Herrera Group	Aetna	14292.065792099454	420	Urgent	2022-01-08	Ibuprofen	Abnormal
pAul Rogers	61	Female	AB-	Cancer	2020-06-22	Bryan Wu	Juarez-Weiss	Aetna	17722.961078711647	221	Emergency	2020-07-20	Ibuprofen	Abnormal
JEnNiFEr edWArDS	59	Female	AB-	Obesity	2019-10-26	James Quinn	Dawson-Jones	Aetna	21125.32197863222	264	Elective	2019-10-29	Lipitor	Normal
BRian halL	51	Female	O+	Arthritis	2024-02-21	Ryan Rich	Hickman Group	UnitedHealthcare	5164.553856335374	470	Urgent	2024-03-19	Paracetamol	Abnormal
kIMbERly WILLIamS	43	Male	AB+	Hypertension	2023-01-07	James Robinson	Herman-Ewing	UnitedHealthcare	2162.607297082759	256	Emergency	2023-01-08	Ibuprofen	Abnormal
IsAaC MENdeZ	79	Male	B+	Cancer	2023-09-21	Edwin Sparks	Gutierrez Inc	Blue Cross	2675.2306094658443	389	Emergency	2023-10-01	Penicillin	Normal
SarAh SmitH	79	Female	B-	Arthritis	2022-12-07	Tyler Parsons	Hurley-Gill	Aetna	44918.3237999027	217	Emergency	2022-12-21	Lipitor	Abnormal
dAniEl Wolf	49	Male	O+	Obesity	2022-12-13	Kirk Rich II	Dillon PLC	Medicare	6327.801026225114	371	Emergency	2022-12-28	Aspirin	Abnormal
RobeRT RoSS	68	Female	O-	Hypertension	2022-11-16	Andrew Neal	Murphy, and Garcia Jones	Blue Cross	29526.321525099618	384	Elective	2022-11-21	Aspirin	Inconclusive
DOuglAS fosTEr	69	Female	O+	Asthma	2019-06-19	Susan Silva	Ramsey-Thomas	Medicare	38989.5337611512	165	Elective	2019-07-17	Penicillin	Inconclusive
LOuIS LoWERY	49	Female	B+	Obesity	2023-01-29	Lynn York	Miller and Sons	Blue Cross	33395.103661600544	490	Emergency	2023-02-18	Ibuprofen	Normal
JESsICA Tyler	27	Female	O-	Cancer	2023-11-30	Ellen Bush	Chung Herrera, and Pollard	Cigna	20258.780318593508	491	Elective	2023-12-12	Paracetamol	Abnormal
wiLLiAm davIES	73	Male	A+	Obesity	2021-03-26	Anthony Smith	and Hernandez Waters, Cruz	Medicare	43050.831382215394	340	Urgent	2021-04-20	Penicillin	Abnormal
JeSSICA rEyeS	42	Female	AB+	Diabetes	2021-08-21	Mary Schwartz	Schmidt Sons and	Cigna	37284.049708777886	283	Elective	2021-09-03	Paracetamol	Abnormal
dAnIEl JoneS	59	Female	O-	Cancer	2024-01-03	Victoria Osborne	and Carroll Orr Kelly,	Blue Cross	42434.776861682854	494	Urgent	2024-01-25	Lipitor	Abnormal
PAUla moRaLes	20	Female	A+	Hypertension	2024-03-23	Regina Glass	Smith and Rose Rivera,	UnitedHealthcare	38570.126407427975	487	Emergency	2024-04-21	Penicillin	Abnormal
DAvId spEArS	61	Female	A+	Cancer	2022-12-03	Craig Ray	Odonnell-Watts	Medicare	22108.97199939267	334	Emergency	2022-12-10	Paracetamol	Inconclusive
ScoTT bErRY	50	Male	B+	Asthma	2021-09-25	Carlos Steele	Inc Roberts	UnitedHealthcare	40783.15030366935	366	Urgent	2021-10-23	Penicillin	Inconclusive
dAltON NGuYEN	29	Female	B-	Asthma	2020-08-23	Michael Pugh	LLC Chaney	Cigna	28296.1834997073	490	Emergency	2020-08-26	Ibuprofen	Normal
SCoTT clARK	44	Male	B+	Asthma	2020-09-18	Mark Mccarthy	Hutchinson, Wilson Daniel and	Cigna	46950.58325788335	384	Elective	2020-10-16	Penicillin	Inconclusive
JaMIE bAKEr	37	Female	AB+	Diabetes	2022-08-01	Shane Green	Davis-Martin	UnitedHealthcare	41548.150825872544	157	Elective	2022-08-30	Lipitor	Inconclusive
couRTnEy pAtrick	79	Female	AB-	Hypertension	2020-01-11	Hayley Payne	and Thompson Cook Wiggins,	Cigna	43277.564493659804	214	Urgent	2020-01-25	Penicillin	Inconclusive
wILLiAm waRE	18	Male	AB+	Hypertension	2020-10-16	Christopher Sharp	Baldwin PLC	Cigna	41248.13083781064	125	Elective	2020-10-17	Lipitor	Abnormal
AmBer andeRSoN	25	Female	A+	Cancer	2024-04-29	Joseph Chandler	Heath-Brown	UnitedHealthcare	6162.345959478175	332	Emergency	2024-05-19	Aspirin	Inconclusive
caSey joHNson	64	Female	O+	Cancer	2022-07-05	Brandi Elliott	Mendez, and Smith Munoz	Blue Cross	45208.33769440676	243	Urgent	2022-07-06	Lipitor	Abnormal
ZAcHaRY ColLins	23	Male	B+	Diabetes	2019-08-27	Brian Fox	Inc Daugherty	Aetna	36324.5234754365	377	Emergency	2019-09-15	Paracetamol	Normal
ZACHArY rEed	57	Male	A-	Hypertension	2024-03-10	Paul Coleman	Gonzalez LLC	Medicare	46084.673768960245	224	Urgent	2024-03-22	Penicillin	Abnormal
CHRisTOPHer wEiss	49	Female	AB-	Asthma	2023-02-16	Kelly Thompson	Hunter-Hughes	Aetna	-1018.2453712282881	204	Elective	2023-03-09	Penicillin	Inconclusive
CHArleS sTrong	49	Female	O-	Diabetes	2024-04-25	Corey Perez	and Woods, Rodriguez Williams	Aetna	6657.347141431693	415	Elective	2024-05-14	Penicillin	Abnormal
kathErINE KeLLY	65	Female	B-	Asthma	2023-09-25	Blake Phillips	Lowery-Howard	UnitedHealthcare	39357.45973990502	409	Urgent	2023-10-13	Lipitor	Normal
chrIstOPhEr heNdERSon	59	Female	AB-	Arthritis	2022-09-12	Nicole Phelps	Colon-Leon	Cigna	23154.638501228863	418	Emergency	2022-09-21	Aspirin	Normal
jOsEPh bROWn	82	Male	O+	Diabetes	2019-06-30	Lorraine Powers	Boyle-Woods	UnitedHealthcare	6653.591560493032	449	Emergency	2019-07-22	Penicillin	Normal
josEpH SAncHEz	31	Male	B-	Diabetes	2023-02-12	Michael Colon	and Graham Morris, Gonzales	Cigna	15327.742159513227	397	Urgent	2023-02-27	Penicillin	Inconclusive
KYle pEREz	63	Female	AB-	Obesity	2020-01-23	Taylor Sullivan	Tucker-Moyer	Cigna	31457.797306905242	316	Elective	2020-02-01	Aspirin	Normal
EdUaRdO hOuSTOn	78	Male	AB+	Asthma	2022-11-25	Natalie Howell	Sons and Stephenson	Aetna	21875.083323925453	137	Elective	2022-12-11	Penicillin	Inconclusive
lORi roACh	25	Female	A+	Diabetes	2021-02-10	Lonnie Duncan	Hernandez PLC	Aetna	49635.306520601654	138	Elective	2021-02-17	Lipitor	Normal
ErIc bUtleR	66	Male	AB-	Cancer	2023-01-30	Bruce Rivera	Dougherty Group	Medicare	41413.809391901515	323	Emergency	2023-02-27	Ibuprofen	Inconclusive
jEfFREY bROWn	58	Male	O+	Arthritis	2019-08-24	Jordan Shannon	Morgan Zimmerman, Matthews and	Aetna	16352.586277940994	478	Urgent	2019-09-17	Aspirin	Normal
ThOmAs hAAS	28	Female	A+	Arthritis	2024-02-05	Cindy Jones	Jimenez-Huff	UnitedHealthcare	1805.522805709396	205	Urgent	2024-02-06	Penicillin	Normal
kelLY tURner	18	Female	O+	Arthritis	2021-08-30	Reginald Mckinney	Stevenson-Chen	Blue Cross	38363.26126897195	286	Emergency	2021-09-25	Penicillin	Inconclusive
lANce SiMPsOn	46	Female	B+	Asthma	2022-01-07	Tiffany Hunt	Parker-White	Cigna	32746.556374725184	416	Urgent	2022-01-25	Ibuprofen	Normal
jeffrey GReeN	44	Male	AB+	Arthritis	2023-09-08	Frank Pierce	Vang Schneider and Torres,	Cigna	36649.32428030984	114	Elective	2023-10-06	Aspirin	Inconclusive
ErIc cOLlInS	52	Female	B+	Cancer	2021-10-07	Olivia White	Booth-Williams	UnitedHealthcare	3288.1258786564226	215	Elective	2021-10-10	Paracetamol	Abnormal
brIanNa wiLlIaMs	24	Female	B+	Cancer	2020-02-29	Laura Hill	Gray-Black	UnitedHealthcare	32993.49239890726	151	Urgent	2020-03-17	Lipitor	Normal
RoBerT gRavEs	53	Male	A+	Obesity	2019-08-06	Angela Rogers	Johnson-Garcia	UnitedHealthcare	3338.2155112066584	362	Emergency	2019-09-03	Lipitor	Normal
CINDy wiLLIamS	46	Female	A-	Obesity	2019-08-06	James Smith	Salinas Terrell Villanueva, and	Blue Cross	21401.521057715563	292	Urgent	2019-08-09	Penicillin	Abnormal
VIcToR sULLivan	72	Female	O+	Asthma	2021-12-06	Brian Cooper	Phelps Group	Blue Cross	35828.31950223647	248	Emergency	2021-12-12	Aspirin	Inconclusive
Frank SCotT	54	Female	A-	Asthma	2020-05-19	Jonathan Jimenez	Harrison and Erickson, Barnett	UnitedHealthcare	14171.989713082823	297	Elective	2020-06-11	Paracetamol	Inconclusive
Mark BRaDShaw	73	Male	AB+	Hypertension	2019-12-27	Ashley Bishop	Fischer Ltd	Medicare	30283.174586610003	311	Emergency	2019-12-29	Lipitor	Abnormal
JeSSicA duNn	69	Female	AB-	Cancer	2022-06-04	Charles Harris	Rhodes-Kelly	Cigna	31419.11937249911	201	Urgent	2022-06-13	Penicillin	Normal
KELsEy foX	32	Male	O+	Diabetes	2023-01-18	Brandon Richardson	Tate Pierce and Jackson,	Aetna	23734.854011553456	394	Emergency	2023-02-03	Penicillin	Normal
MarY RICE	29	Male	B+	Diabetes	2023-07-25	Shane Wong	Inc Daniel	Aetna	45417.64234673354	167	Elective	2023-07-28	Lipitor	Inconclusive
RACHeL jaCKSON	82	Female	A+	Arthritis	2020-07-17	Michael Oliver	and Roberson Lee Young,	Blue Cross	12822.78328714365	356	Urgent	2020-08-09	Lipitor	Inconclusive
leah FRederICk	19	Male	O-	Obesity	2023-02-03	John Cooper	Giles-Miller	Aetna	25856.220204486082	441	Emergency	2023-02-23	Lipitor	Abnormal
COnnOr ODoNNell	63	Male	A-	Arthritis	2021-11-27	Daniel Freeman	Martinez, and Snyder Hill	UnitedHealthcare	10443.677769777873	125	Elective	2021-12-08	Penicillin	Normal
clAUdIa DoWNS	38	Male	A-	Hypertension	2020-08-18	Adriana Gould	Barber-Page	Blue Cross	40606.45848272725	496	Emergency	2020-08-24	Paracetamol	Inconclusive
wIlliaM LaNG	74	Male	B+	Diabetes	2019-07-06	Amanda Hall	and Hess Delgado Foster,	Medicare	32535.448366090404	359	Emergency	2019-08-02	Lipitor	Normal
LIsA MORAn	38	Male	B-	Asthma	2024-02-17	Michael Mcbride	Johnson-Holland	UnitedHealthcare	34557.288636349294	174	Emergency	2024-02-19	Lipitor	Normal
rUBeN BUrTOn	53	Male	AB-	Arthritis	2021-09-06	Deborah Wise	and Gonzales Dunn, Camacho	Aetna	35116.71047195745	142	Emergency	2021-10-05	Paracetamol	Normal
bRANdon sMith	36	Male	AB+	Diabetes	2021-12-17	Ronald Edwards	Rodriguez Diaz Daugherty, and	Blue Cross	28270.30357174423	119	Elective	2022-01-07	Ibuprofen	Inconclusive
jeSSiCa MURPHY	67	Female	A+	Arthritis	2022-09-20	Raymond Bowen	Rowland-Abbott	Blue Cross	47734.98787070838	143	Emergency	2022-10-07	Aspirin	Abnormal
miSty wiLLIamS	63	Male	AB-	Asthma	2021-12-13	Jill Bailey	Murphy, Reid Knox and	Cigna	19176.26169573808	452	Elective	2021-12-20	Penicillin	Inconclusive
brAndY GEORGE	39	Male	A+	Arthritis	2021-10-12	Jennifer Pope	Ryan-Mcneil	Blue Cross	8731.482274590808	219	Emergency	2021-10-27	Ibuprofen	Normal
ANDrea Buck	55	Male	O-	Asthma	2023-08-08	Taylor Craig	Ramos Miller and Moore,	Medicare	19249.6871864753	107	Emergency	2023-08-21	Aspirin	Abnormal
STephanIE bUrKE	80	Male	AB-	Obesity	2019-11-15	Kristy Waters	Sons Cherry and	Aetna	22758.637601322393	170	Elective	2019-12-13	Aspirin	Inconclusive
STEPHaNiE moON	18	Female	B-	Asthma	2021-12-17	Elizabeth Blevins	Cook LLC	Blue Cross	20929.066544415324	135	Emergency	2021-12-26	Aspirin	Normal
sHaRON joHnsON	41	Male	O+	Cancer	2022-11-08	Janice Jones	Phillips Ltd	Cigna	3899.8636407651748	234	Emergency	2022-11-11	Penicillin	Abnormal
MaTtHeW haLEY	81	Male	A+	Arthritis	2020-02-24	Joann Anderson	Oliver Griffin Johnson, and	Blue Cross	19698.000742558204	279	Elective	2020-03-16	Paracetamol	Abnormal
SaBRInA May	66	Female	O+	Asthma	2022-05-28	Christine Mejia	Gregory Group	Aetna	34060.27294782528	111	Elective	2022-06-22	Lipitor	Inconclusive
melindA aUstiN	44	Male	A+	Hypertension	2022-09-03	Pamela Reed	and Camacho Thomas Malone,	UnitedHealthcare	40367.63417343173	317	Elective	2022-09-30	Aspirin	Inconclusive
angElA MonTgOmery	81	Female	AB-	Arthritis	2020-04-07	William Holmes	LLC Smith	Cigna	3638.2461963533	125	Emergency	2020-04-30	Aspirin	Abnormal
VAnessA MaRTiN	77	Male	O+	Arthritis	2019-08-25	Heather Bowman	Cunningham Andrade and Butler,	Cigna	46134.92597863609	107	Elective	2019-09-04	Aspirin	Inconclusive
gABriel steVEnS	62	Male	B-	Obesity	2021-05-28	Brittany Burns	Curtis-Lin	Medicare	14549.494670632203	286	Urgent	2021-06-09	Penicillin	Abnormal
MichAEL wOLfE	78	Male	O+	Cancer	2024-02-25	Amber Carpenter	Ltd Smith	Aetna	30549.653324730465	314	Emergency	2024-03-08	Paracetamol	Inconclusive
bROokE TorreS	70	Male	O+	Diabetes	2019-09-08	Kimberly Castaneda	Inc Sanchez	Medicare	13666.17587126008	331	Elective	2019-09-09	Lipitor	Normal
vicTOr DUKE	33	Male	B-	Asthma	2023-05-25	Jessica Vasquez	Rice, Cooper Rivera and	Aetna	45199.27330881416	388	Elective	2023-05-29	Lipitor	Abnormal
josepH gaRrETt	56	Female	AB-	Arthritis	2023-07-11	Joseph Robinson	Garcia LLC	Medicare	20514.40017878075	214	Elective	2023-08-01	Ibuprofen	Abnormal
kARa lI	38	Male	A+	Cancer	2024-03-20	Travis Morales	Bell Ltd	Blue Cross	47700.53752862256	303	Emergency	2024-04-05	Penicillin	Normal
jUan kEllEy	33	Male	AB+	Hypertension	2021-11-05	Carrie Montes	Hogan, Young Holmes and	Medicare	2462.2103195749787	329	Urgent	2021-11-06	Paracetamol	Inconclusive
sHawNA rUsseLl	25	Male	O-	Hypertension	2023-08-27	Alexander Walters	Vazquez-Sanchez	Aetna	31401.50185028495	265	Urgent	2023-08-28	Lipitor	Inconclusive
LOrI LawREnce	66	Female	B-	Obesity	2022-05-26	Justin Paul	Mcintyre Ltd	UnitedHealthcare	20749.862818116806	179	Elective	2022-05-30	Paracetamol	Inconclusive
WhItney jonES	47	Male	B+	Hypertension	2021-09-13	Curtis Fox	White Roberts and Lee,	Blue Cross	47297.41907436916	389	Emergency	2021-09-16	Lipitor	Normal
JOE DaVila	53	Female	O-	Obesity	2024-03-10	Theresa Harrison	Simpson Espinoza, and Thompson	Aetna	26223.16583478957	122	Urgent	2024-03-15	Penicillin	Normal
lISa KELlEr	37	Male	AB+	Asthma	2022-09-26	Mark Maynard	and Moore Sons	Cigna	35821.64933547802	230	Urgent	2022-10-24	Paracetamol	Normal
jOrdAN BUSh	56	Male	A-	Arthritis	2019-12-26	Randy Graham	and Mclaughlin Powers Stevens,	Medicare	21633.32776343669	111	Elective	2019-12-27	Paracetamol	Inconclusive
BrEnDA yU	51	Male	A-	Arthritis	2021-01-18	Michael Jenkins	and Anderson, Porter Becker	Blue Cross	39448.88650939782	124	Elective	2021-02-11	Aspirin	Inconclusive
JASmine sHort	40	Female	O-	Cancer	2021-02-23	Amy Johnson	Bailey-Hunt	Medicare	8867.74666914176	302	Emergency	2021-03-20	Lipitor	Inconclusive
Tamara LEonArd	56	Female	AB+	Arthritis	2020-03-15	Timothy Wagner	King and Bryant Olsen,	Cigna	5571.23524567007	192	Elective	2020-03-22	Paracetamol	Normal
keVIN wong	76	Male	A+	Asthma	2019-09-22	Kara Stevens	Watson Johnson Joseph, and	Aetna	13014.33000044748	108	Emergency	2019-09-28	Aspirin	Abnormal
LIsa LopeZ	81	Male	AB+	Obesity	2023-12-07	David Keller	Group Evans	Aetna	27828.93951814778	226	Emergency	2023-12-13	Ibuprofen	Abnormal
jUSTiN VArgAs	84	Female	O-	Arthritis	2020-07-01	Emily Sanders	Collins Porter and Rodgers,	Aetna	36931.48284916464	337	Elective	2020-07-09	Paracetamol	Normal
JoDy loPEZ	54	Male	O+	Obesity	2020-05-12	Chris Green	and Goodwin, Hernandez Andrade	Medicare	41307.895829138375	141	Elective	2020-05-17	Penicillin	Normal
JONaTHaN wOODs	40	Male	B+	Asthma	2022-08-29	Kurt Hamilton	Solomon PLC	Medicare	36632.31835451989	476	Urgent	2022-09-10	Penicillin	Inconclusive
eMMa RAY	79	Male	O-	Cancer	2019-11-01	Richard Jones	Flores Sons and	Blue Cross	17658.472403553427	461	Emergency	2019-11-19	Penicillin	Inconclusive
andrEa jOHNSon	52	Male	AB-	Cancer	2019-08-16	Brian Herrera	Lowe LLC	Blue Cross	10034.72126466271	362	Emergency	2019-09-15	Paracetamol	Abnormal
waYnE SHArp	42	Male	B+	Diabetes	2021-02-28	Robert Perkins	Lopez Keller, Williams and	Cigna	7383.383359204997	395	Emergency	2021-03-14	Paracetamol	Normal
sHelby BLack	41	Male	A+	Asthma	2020-09-07	Peter Nunez	Brown-Wood	Blue Cross	28974.45532631616	377	Elective	2020-09-30	Paracetamol	Normal
maRthA MARTiN	26	Male	A+	Arthritis	2024-02-16	Diane Richardson	Martinez-Davis	Blue Cross	4697.2343343229295	143	Elective	2024-02-28	Aspirin	Abnormal
amanDA wilSoN	76	Female	B+	Cancer	2021-01-16	Julia Monroe	Alexander-Oconnor	Cigna	41150.19068714818	244	Elective	2021-01-27	Lipitor	Abnormal
JErEMy NGuyeN	29	Female	A+	Arthritis	2023-01-31	Michael Palmer	Carlson-Stone	Cigna	30324.450910368694	156	Emergency	2023-02-14	Penicillin	Normal
eILEEN HaRRIs	19	Male	B-	Hypertension	2022-07-29	Hector King	George Ward, and Clark	Medicare	33646.11409084555	457	Emergency	2022-08-21	Penicillin	Normal
johN becKEr	30	Female	O-	Diabetes	2022-04-27	Michael Webster	Nicholson-Johnson	Cigna	46717.950110965474	147	Urgent	2022-05-01	Penicillin	Inconclusive
FelICIa wILey	37	Female	O-	Asthma	2020-06-06	Christy Maxwell	PLC Carr	Aetna	49997.326369686154	427	Elective	2020-06-22	Aspirin	Normal
JESsE JOneS	82	Female	AB-	Asthma	2019-11-02	Jorge Armstrong	Alexander-Middleton	Blue Cross	38397.02332217552	316	Elective	2019-11-28	Penicillin	Abnormal
steVEN gleNn	84	Female	B+	Obesity	2022-09-12	Alexander Patterson	Horton-Martinez	UnitedHealthcare	10135.865524255996	469	Urgent	2022-09-22	Paracetamol	Inconclusive
CAROLine sWanSoN	52	Female	A+	Arthritis	2021-01-10	Richard Rodgers	Group Schneider	Aetna	25685.625760964696	260	Emergency	2021-01-25	Paracetamol	Abnormal
TERRy NiCHolson	75	Female	B-	Hypertension	2019-11-05	Jasmine King	PLC Obrien	Blue Cross	6007.693942746398	426	Emergency	2019-11-08	Aspirin	Inconclusive
KelLy tHOmAS	30	Male	A+	Cancer	2021-02-17	Nancy Sutton	Ramos-Holt	Blue Cross	7609.436016567004	404	Urgent	2021-03-07	Ibuprofen	Abnormal
stevEn McgeE	76	Male	A-	Diabetes	2023-06-04	Brittany Anderson	Patterson and Peterson, Velazquez	Medicare	46287.049309881746	451	Emergency	2023-06-27	Paracetamol	Inconclusive
sHeLleY waRE	56	Male	B-	Diabetes	2023-09-07	Heather Long	Jensen and Jackson, Greene	Medicare	19204.917779997148	131	Emergency	2023-10-06	Lipitor	Inconclusive
MELiSSA bRADY	65	Female	O-	Hypertension	2022-09-29	Amy Hawkins	Mathews-Lawrence	UnitedHealthcare	45019.02631325966	237	Emergency	2022-10-09	Paracetamol	Abnormal
MArIA hAll	83	Female	A+	Obesity	2022-02-03	Victor Fowler	Morales, Johnson and Carlson	Blue Cross	44581.153495409606	374	Urgent	2022-02-08	Penicillin	Abnormal
AnDRE sMITh	43	Female	B+	Hypertension	2024-02-14	Sharon Hall	Wilson, Ward Taylor and	Medicare	8726.699006488327	164	Elective	2024-03-02	Penicillin	Inconclusive
KareN GOnZaleZ	84	Male	A+	Hypertension	2020-09-10	Jeffrey Arellano	Torres-Johnson	Cigna	41966.56890997784	293	Urgent	2020-09-21	Ibuprofen	Inconclusive
ViNCENt SelLErS	84	Female	B+	Hypertension	2023-01-24	Mary Johnson	Inc Mcbride	Blue Cross	44255.3260106818	102	Urgent	2023-01-27	Lipitor	Inconclusive
brANDon buRKe	77	Male	O-	Obesity	2021-10-01	Kimberly Key	and Dunlap, Wright Mays	UnitedHealthcare	43644.33708058138	298	Emergency	2021-10-23	Paracetamol	Abnormal
MR. MArK hANCocK	60	Male	O+	Arthritis	2021-06-05	Tara Lopez	Sullivan-Crosby	Blue Cross	45304.38949757763	424	Elective	2021-06-11	Penicillin	Inconclusive
kenNETH PEReZ	48	Male	O+	Arthritis	2023-08-09	Angela Lara	and Shaw, Davis Pollard	UnitedHealthcare	18891.92099315022	274	Urgent	2023-08-26	Paracetamol	Inconclusive
MArtiN haNsEn	80	Female	B-	Asthma	2020-12-22	Laurie Brewer	Williams LLC	Aetna	18381.58295002559	261	Urgent	2021-01-16	Ibuprofen	Normal
susAn bROWN	46	Male	A+	Hypertension	2022-06-21	Margaret Hensley DVM	Franklin Ltd	Cigna	42316.12426950204	360	Elective	2022-07-10	Paracetamol	Inconclusive
niCOle ALVAraDO	38	Male	B-	Arthritis	2021-05-05	Adam Bowers	Galloway-Barnett	Medicare	15072.570926473929	321	Elective	2021-05-15	Penicillin	Abnormal
JeSsicA RodRiGUeZ	72	Female	A-	Asthma	2024-04-20	Renee Odom	Miller Olson, and Collins	Cigna	7380.731298358002	124	Elective	2024-05-10	Aspirin	Normal
tiNA PriCE	70	Female	A+	Asthma	2022-06-13	Amanda Morris	Wheeler and Miller Burch,	UnitedHealthcare	5936.363411461218	117	Elective	2022-07-05	Lipitor	Abnormal
mR. jaCk wIlliS	46	Female	O+	Hypertension	2023-09-01	Gregory Oneill	Mercer-Booker	Cigna	7704.300990915003	331	Emergency	2023-09-18	Penicillin	Abnormal
GreGoRY aDAMS	82	Male	AB+	Cancer	2020-03-14	Erika Smith	and Burke Skinner Myers,	Blue Cross	12099.793100234194	440	Urgent	2020-04-01	Penicillin	Normal
DAVId RObErtS	44	Female	A+	Hypertension	2022-06-05	Michelle Harmon	and Parker, Stout Chase	Blue Cross	17202.89964140581	308	Elective	2022-06-29	Ibuprofen	Inconclusive
COry PERry	34	Female	O+	Asthma	2019-12-19	Shane Russell	Fernandez Harris, and Wilson	UnitedHealthcare	25275.944227663615	475	Urgent	2020-01-16	Ibuprofen	Inconclusive
JeSsica BarrY	49	Male	A-	Hypertension	2020-12-06	Rhonda Miller	Young-Myers	Aetna	17002.30327071432	194	Emergency	2020-12-09	Ibuprofen	Normal
cyNthIA thOmAs	44	Female	B+	Cancer	2019-05-13	Aaron Turner	Johnson PLC	Medicare	4794.751354546256	382	Emergency	2019-06-10	Paracetamol	Inconclusive
sHannOn JOHnSOn	37	Male	A-	Hypertension	2023-01-17	Angela Anderson	Barber Waters Castillo, and	Cigna	7241.195988898086	316	Elective	2023-02-05	Penicillin	Normal
jUSTIn whITE	37	Male	AB-	Arthritis	2022-07-28	Caitlin Jackson	Jarvis-Craig	Aetna	45218.741051155965	346	Elective	2022-08-16	Aspirin	Abnormal
reGINA sTewarT	58	Female	O+	Diabetes	2022-10-15	Jeremy Stout	Schneider-Patton	Cigna	32052.056458738236	109	Urgent	2022-11-05	Ibuprofen	Abnormal
chelsEa FInLeY	20	Female	A+	Obesity	2020-05-25	Michele Warren	Kane Porter and Robinson,	Medicare	30718.546280834835	226	Elective	2020-06-06	Ibuprofen	Normal
emmA beNNeTt	43	Male	A-	Obesity	2021-02-13	Eric English	Archer Inc	UnitedHealthcare	51441.72905345395	449	Urgent	2021-03-03	Aspirin	Abnormal
AlaN lEe	57	Female	AB-	Cancer	2023-05-31	Shirley Armstrong	Castaneda-Powell	Blue Cross	1821.3479464287602	379	Emergency	2023-06-25	Penicillin	Inconclusive
KatELYn MiLler	76	Male	AB+	Arthritis	2020-01-18	Mary Miller	King, Williams and Terry	Aetna	23857.4994842816	214	Urgent	2020-01-26	Paracetamol	Inconclusive
aManda morriS	53	Female	B-	Cancer	2020-08-19	Steve Anderson	Henry PLC	Cigna	4795.51343890974	152	Urgent	2020-08-28	Penicillin	Abnormal
dAvID pRatt	45	Male	A-	Diabetes	2022-12-24	Candice Harris	and Carpenter, Hernandez Chang	UnitedHealthcare	25500.706999138256	415	Emergency	2023-01-22	Ibuprofen	Normal
MAtTheW cunnINGHAm	21	Female	O+	Asthma	2020-09-05	Rhonda Lucas	Santiago-Bush	Aetna	10837.614583472854	261	Emergency	2020-09-25	Aspirin	Normal
bObBY CarSoN	64	Male	A-	Arthritis	2022-09-10	Cody Mcintyre	Williams Hale and Summers,	Aetna	46836.70590284688	234	Elective	2022-09-22	Paracetamol	Normal
meliNda WIlSOn	71	Male	AB-	Diabetes	2021-04-26	Scott Adams DDS	Ltd Carroll	UnitedHealthcare	11426.012130838306	169	Emergency	2021-05-04	Aspirin	Abnormal
NancY HaNSEn	28	Female	O-	Diabetes	2024-01-20	Jason Dixon	Stevenson, Harding and Woods	Cigna	20590.515395957	105	Urgent	2024-01-28	Penicillin	Normal
gReGoRY wALlS	79	Male	A-	Hypertension	2021-03-05	Larry Williams	Munoz Ltd	Aetna	28100.092530475118	349	Emergency	2021-03-15	Lipitor	Normal
aMBer NiXoN	40	Male	O+	Arthritis	2020-12-27	Candice Gray	LLC Hernandez	Cigna	33188.92654950376	107	Urgent	2021-01-23	Penicillin	Abnormal
KriStIn fRancO	50	Female	AB+	Asthma	2021-09-22	Michael Richardson	Kidd Romero, and Douglas	UnitedHealthcare	47130.02559678148	311	Urgent	2021-10-15	Lipitor	Abnormal
JEremIAH vAZQuEz	64	Female	B-	Cancer	2023-05-01	Megan Allen	and Cordova Sons	Cigna	20361.865517906645	366	Urgent	2023-05-31	Lipitor	Abnormal
AnthONy SmITH	81	Male	O+	Obesity	2019-05-12	Jonathan Crawford	Garcia-Clark	Aetna	11229.75548691414	425	Emergency	2019-05-23	Penicillin	Abnormal
vIcToRiA brADy	52	Female	O+	Hypertension	2021-02-22	Benjamin Cruz	Robinson Group	Medicare	6969.091521591045	379	Emergency	2021-03-15	Penicillin	Normal
erIN cLaRk	76	Male	B+	Obesity	2022-03-10	Tracy Marks	Hayes Ryan, and Martinez	Blue Cross	31405.58062843792	103	Urgent	2022-03-18	Aspirin	Inconclusive
hEAtHer BOyLe	52	Male	B+	Obesity	2022-10-23	Nathan Benjamin	Glover and Oneill Miller,	Cigna	22976.90758190705	309	Emergency	2022-11-03	Aspirin	Abnormal
eLiZAbeTH ShEPPARd	77	Female	O-	Cancer	2024-03-13	Sara Cole	Diaz Inc	Aetna	32136.510407689384	384	Emergency	2024-03-29	Penicillin	Inconclusive
roBErT boOne	81	Male	AB+	Hypertension	2019-08-06	Sara Warner	Martin-Nguyen	UnitedHealthcare	39313.88983291376	448	Elective	2019-08-16	Lipitor	Normal
geoFFrEy DANiELs	36	Male	B-	Obesity	2020-09-15	Stanley Moreno	Roberts Inc	Cigna	5624.288668755982	380	Emergency	2020-09-26	Paracetamol	Inconclusive
joHN khAn	72	Female	AB+	Cancer	2019-10-31	Nina Smith	Riley, Grimes Ruiz and	Blue Cross	5823.048061307117	219	Elective	2019-11-03	Lipitor	Inconclusive
ChrISTopheR aRmSTRoNg	70	Male	O-	Diabetes	2020-09-07	Justin Nguyen	Ltd Rogers	Aetna	11628.617344003424	332	Urgent	2020-09-19	Lipitor	Inconclusive
JeNNiFER lopez	44	Female	O-	Arthritis	2021-08-27	Michele Ramos	Gomez Inc	Medicare	8104.667977296607	174	Elective	2021-09-24	Lipitor	Inconclusive
mELISSa ROBerTson	81	Female	A-	Arthritis	2019-12-21	James Harris	PLC Mack	Cigna	12093.086813733722	246	Emergency	2020-01-15	Aspirin	Inconclusive
KAren PriCE	41	Male	B-	Arthritis	2019-09-23	Carla Burgess	Castro-Gomez	Medicare	29465.817089085107	271	Urgent	2019-09-26	Lipitor	Abnormal
LiSa fRanKLin	32	Female	A+	Arthritis	2022-05-21	Luke York	Chan, Goodman and Gould	Cigna	22545.929230901325	294	Emergency	2022-05-25	Penicillin	Inconclusive
KRisTIN BURtoN	58	Female	B-	Obesity	2019-12-29	Whitney Phillips	Russell and Randolph, Lawrence	Medicare	2641.016179448146	234	Elective	2020-01-04	Aspirin	Normal
caiTLin aDAms	33	Male	A-	Arthritis	2020-04-03	Daniel Johnson	Evans-Gonzalez	Cigna	16527.257872910606	395	Elective	2020-04-04	Penicillin	Inconclusive
EvaN HeRnANDez	80	Male	A+	Cancer	2022-12-15	Audrey Lewis	Miller Sons and	Medicare	13624.829280307824	363	Urgent	2022-12-28	Paracetamol	Inconclusive
jEnNiFer KNiGht	67	Male	O-	Obesity	2020-08-07	Donald Wagner	Watts-Schneider	Aetna	39570.06896153529	161	Urgent	2020-08-09	Aspirin	Inconclusive
BOnnIE WiLSon	39	Male	A-	Diabetes	2022-03-19	Lisa Fisher	Harrell Inc	Aetna	13256.414564439958	146	Urgent	2022-03-20	Paracetamol	Normal
kEnnETh raMIREZ	52	Male	A+	Arthritis	2024-03-10	Amber Williams	Reed Valdez and Pratt,	Medicare	32633.203074129015	484	Emergency	2024-03-26	Aspirin	Normal
ELleN mCCuLloUgh	49	Male	AB-	Arthritis	2019-11-29	Patrick Medina	Ali Group	Blue Cross	19720.03590279593	114	Emergency	2019-11-30	Lipitor	Normal
THomAS SToNe	41	Male	B-	Hypertension	2019-07-17	Sheri Castro	Conner-Nelson	Blue Cross	46421.26125284104	124	Emergency	2019-08-12	Paracetamol	Abnormal
katHLEEn ArMstrong	81	Female	O-	Hypertension	2020-05-27	Crystal Thornton	and Miller Prince Rodriguez,	Blue Cross	10767.376669832578	126	Elective	2020-06-12	Aspirin	Normal
tErrY BEnnetT	19	Female	A-	Hypertension	2019-09-06	Kimberly Carter	Parker Davis Clark, and	Blue Cross	47656.51700658436	286	Emergency	2019-10-01	Penicillin	Inconclusive
kRISTIN NGuYeN	83	Male	AB+	Hypertension	2021-04-06	Frederick Arnold	Mills-Petersen	Cigna	46186.16324824732	114	Elective	2021-05-06	Ibuprofen	Abnormal
aNgEla rANdOLph	36	Female	O+	Cancer	2019-05-19	Anna Atkinson	Smith Anderson and Hunt,	UnitedHealthcare	44148.54288251938	336	Emergency	2019-05-29	Paracetamol	Abnormal
chrIsTOpHEr tAtE	43	Female	A-	Cancer	2023-09-24	Mary Coleman	Kennedy-Smith	Cigna	12447.265116670025	360	Elective	2023-10-20	Paracetamol	Abnormal
chrisTopHeR wALToN	72	Male	AB-	Diabetes	2019-09-30	Jeremy Parker	and Moore, Ballard Johnson	Cigna	43298.433699271125	290	Urgent	2019-10-10	Paracetamol	Abnormal
mEAGAN MIranDA	73	Female	A+	Asthma	2022-07-23	Dorothy Garcia	Williams Reynolds and Rangel,	Cigna	33379.54546737913	142	Emergency	2022-08-16	Ibuprofen	Abnormal
dAvId BrOwn	32	Male	AB-	Cancer	2020-05-11	John Sanders	Shelton Johnson, and Green	Blue Cross	37553.160972917416	256	Emergency	2020-06-06	Aspirin	Inconclusive
EriC MilleR	39	Male	O+	Asthma	2019-08-01	Ashlee Cooper	Lopez, and Howard Morrison	Aetna	44931.128771940224	194	Elective	2019-08-08	Penicillin	Normal
JoeL BaRTlEtT	72	Male	B+	Asthma	2019-09-06	Nicole Vance	Sons and Cortez	Medicare	44595.97086376193	203	Urgent	2019-09-15	Lipitor	Abnormal
stAcY GIlLEspiE	24	Male	B-	Cancer	2023-01-28	Karen Lynn	Roberts Ltd	Cigna	10243.972061514914	383	Emergency	2023-02-26	Penicillin	Inconclusive
cINdy SHaW	32	Female	O-	Obesity	2023-09-11	Rachel Lopez	Sellers-Shepard	Blue Cross	8762.503071692423	454	Emergency	2023-10-11	Penicillin	Abnormal
Andrew eriCKsON	57	Female	AB+	Asthma	2020-03-11	Samuel Williams	Lloyd Scott, and Reese	Medicare	10363.668930673079	384	Emergency	2020-03-18	Ibuprofen	Normal
aShleY roDrIguez	56	Male	B-	Asthma	2021-03-07	Steven Rogers	Gibson-Osborne	Medicare	22827.81090323245	124	Urgent	2021-03-21	Paracetamol	Abnormal
dARrYl CruZ	84	Female	O+	Asthma	2024-04-03	Melanie Lloyd	Matthews-Morgan	UnitedHealthcare	22913.348727039003	238	Urgent	2024-04-10	Ibuprofen	Inconclusive
shEiLA cHurcH	46	Male	B-	Cancer	2022-12-25	Bobby Mayo	Scott and Sons	Aetna	33800.9084900491	437	Urgent	2023-01-10	Penicillin	Abnormal
NANcY munOZ	55	Male	AB+	Obesity	2020-04-01	Fernando Hodge	Diaz-Richards	Aetna	23713.92381416509	187	Urgent	2020-04-26	Ibuprofen	Inconclusive
REBeccA MarTinEZ	19	Female	A+	Hypertension	2020-01-23	Valerie Simmons	LLC Johnson	Medicare	41794.35542621547	354	Emergency	2020-02-20	Aspirin	Abnormal
johN SIMmOns	69	Female	O+	Diabetes	2023-02-10	Cheryl Herrera	Murphy Group	Blue Cross	40304.38007330088	449	Emergency	2023-02-25	Paracetamol	Inconclusive
LANce TORREs	69	Female	B-	Cancer	2023-10-20	John Rodriguez MD	Barajas and Byrd, Wolf	Medicare	43825.05667048354	329	Elective	2023-10-28	Paracetamol	Normal
tImotHy TErrY	56	Male	A-	Hypertension	2020-07-15	Ashley Jackson	Salazar Newman White, and	Medicare	16509.89322817477	472	Emergency	2020-08-11	Lipitor	Inconclusive
joHn MOorE	36	Female	A-	Arthritis	2023-01-14	Samuel Hebert	Hancock-Lewis	Medicare	46268.729036760655	425	Elective	2023-02-08	Aspirin	Normal
bRAdLeY RAMos	44	Male	A-	Arthritis	2021-06-19	Ryan Garcia	Barrett-Wright	UnitedHealthcare	36272.75181930579	465	Emergency	2021-07-14	Paracetamol	Normal
JIlL TayLOR	32	Male	O-	Obesity	2020-05-18	Kelli Gutierrez	Bowers Blankenship Jackson, and	Medicare	5614.518226772625	169	Urgent	2020-05-19	Aspirin	Abnormal
kelLy brown	61	Female	B-	Arthritis	2020-05-16	Kenneth Watson	Hahn-Wilson	UnitedHealthcare	21429.67391209684	493	Elective	2020-06-15	Ibuprofen	Abnormal
jonATHan chAVEZ	61	Male	AB+	Cancer	2021-03-11	Jo Donaldson	Ramirez and Nelson, Collins	Cigna	24057.470930987616	304	Emergency	2021-04-02	Paracetamol	Normal
deniSe Wall	47	Male	B-	Arthritis	2023-02-05	Ronald Patrick	Sosa-Jackson	Blue Cross	22775.470938545317	462	Elective	2023-02-12	Penicillin	Abnormal
ToDd martinez	49	Female	A+	Obesity	2021-10-19	Lonnie Patton	Dillon-Richard	Cigna	30953.782256784834	186	Urgent	2021-11-12	Penicillin	Normal
jEnnIFer foRD	83	Male	B-	Asthma	2019-09-07	Gabrielle Hendrix	Stokes and Sons	Medicare	12101.130655296483	424	Urgent	2019-09-29	Aspirin	Abnormal
RAYMOnD Park JR.	63	Male	B-	Asthma	2021-05-26	Brandy Parsons	Inc Nguyen	Blue Cross	1478.1811393289017	478	Elective	2021-06-20	Ibuprofen	Normal
jUlia reYNOLDs	26	Female	O-	Cancer	2021-05-07	Anthony Norris	Gallagher-Hernandez	Aetna	37197.85564731329	124	Urgent	2021-05-27	Penicillin	Abnormal
JOhN McleAn	20	Female	AB-	Arthritis	2023-01-17	Kristina Mendez MD	Johnson David Carpenter, and	Medicare	5407.728754517549	294	Elective	2023-01-29	Paracetamol	Normal
KATie hOwARd	69	Male	AB-	Asthma	2020-03-05	Justin Clark	and Montes Marshall Valdez,	Medicare	6035.458068543179	282	Urgent	2020-03-06	Lipitor	Normal
AmandA LAWSon	26	Male	AB-	Asthma	2022-09-16	Charles Schmidt	PLC Kelly	Blue Cross	5778.245819492447	408	Elective	2022-10-16	Aspirin	Normal
PAUL muRRaY	36	Male	AB+	Arthritis	2022-06-03	Johnny Alvarado	Wilson-Sherman	UnitedHealthcare	46602.69268434857	229	Elective	2022-06-28	Ibuprofen	Abnormal
JAmEs MorRis	27	Male	AB-	Diabetes	2020-12-30	Patricia Kidd	Peterson Group	Medicare	47789.825967887096	493	Emergency	2021-01-26	Paracetamol	Abnormal
MaTTHew cOlliNs	60	Female	B-	Obesity	2020-08-09	Christopher Fleming	Hall-Taylor	Aetna	46608.39288868184	142	Emergency	2020-08-15	Penicillin	Abnormal
sharOn cArPenTeR	67	Female	AB-	Arthritis	2021-03-10	Robert Higgins	Rios PLC	UnitedHealthcare	8709.035962820322	187	Elective	2021-03-29	Lipitor	Normal
maRcUS bRoWn	41	Female	O+	Cancer	2021-03-15	Adrian Powell	Lutz, Lester and Kelly	UnitedHealthcare	18270.995269376323	178	Urgent	2021-03-26	Ibuprofen	Abnormal
mItcHElL DeCkeR	45	Male	B-	Hypertension	2021-08-23	Alexander Rivera	Scott, Moore and Brewer	Medicare	17679.02667815954	132	Urgent	2021-08-24	Penicillin	Normal
dONald mURPhY	37	Male	A+	Diabetes	2023-11-11	Pam Johnson	Sullivan Henderson Lloyd, and	Cigna	21965.147404814095	406	Emergency	2023-11-28	Penicillin	Inconclusive
JOSePh faRlEy	46	Male	A+	Cancer	2023-12-31	Tracy Howard	and Rhodes Trujillo, Booth	Cigna	27309.707878439352	326	Emergency	2024-01-27	Penicillin	Inconclusive
BReNdaN paRKer	71	Female	A+	Arthritis	2019-09-21	Matthew Taylor	Bailey-White	Cigna	4437.956349653185	406	Emergency	2019-10-20	Penicillin	Normal
SaMuEL dAVis	69	Female	B+	Hypertension	2022-11-04	Sharon Harding	Bridges Inc	UnitedHealthcare	15704.08921821339	334	Emergency	2022-11-13	Ibuprofen	Inconclusive
KeLsey POrTeR	65	Male	O-	Asthma	2019-08-08	Kristine Browning	Jackson Carr, Garcia and	Medicare	16528.80182311278	286	Urgent	2019-08-19	Paracetamol	Abnormal
mArk bRYaNt	75	Female	O+	Arthritis	2023-10-05	Timothy Kim	Richardson-Griffin	Cigna	3621.1616906829086	346	Elective	2023-10-08	Penicillin	Inconclusive
mARGAret ZamoRa	77	Male	O+	Diabetes	2020-08-28	Joshua Ross	Allen-Campbell	UnitedHealthcare	47863.02391959248	159	Urgent	2020-09-04	Ibuprofen	Normal
dAVid pAyne	22	Male	A+	Obesity	2020-07-08	Linda Adams	Ferguson-Liu	Medicare	46772.581198086344	311	Emergency	2020-07-13	Ibuprofen	Abnormal
tony salAs pHD	58	Female	O+	Obesity	2023-10-06	Richard Andrews	Lee Ltd	Medicare	18479.743277603746	438	Urgent	2023-10-09	Ibuprofen	Inconclusive
AdRiaN bowMan	25	Female	A-	Cancer	2023-07-01	Julie Warren	Baldwin-Marshall	Blue Cross	7285.489591505677	103	Urgent	2023-07-05	Lipitor	Normal
MRS. laUrEn morgaN	83	Female	B-	Diabetes	2021-08-07	Angela Mathis	Norman PLC	Blue Cross	6818.7244800116705	101	Elective	2021-08-20	Lipitor	Normal
joSHuA muRRay	27	Male	A-	Hypertension	2020-05-13	Beth Williams	Boyd-Fisher	Blue Cross	14374.312997342726	291	Urgent	2020-05-26	Lipitor	Abnormal
JAsoN webER	32	Male	B-	Arthritis	2023-09-26	Alejandra Williams	Inc Davis	UnitedHealthcare	5936.177145275834	313	Urgent	2023-09-29	Aspirin	Normal
reBeCcA LeWis	40	Male	A+	Diabetes	2023-06-14	Jennifer Mitchell	Perry Inc	Cigna	32897.26731456432	228	Urgent	2023-06-15	Ibuprofen	Inconclusive
JOAn aRcHeR	25	Male	AB-	Asthma	2024-05-05	Bradley Hunter	and Brown Larson Moyer,	Cigna	3963.121128315197	415	Urgent	2024-05-07	Aspirin	Abnormal
brittAnY EDwarDs	69	Male	A-	Asthma	2023-04-03	Todd Houston	Soto-Boyle	Blue Cross	16057.8201619831	431	Elective	2023-04-11	Ibuprofen	Normal
tiMotHy dIAz	25	Female	B-	Diabetes	2021-10-24	Michael Grant	Jones-Ellis	Medicare	44041.5737381922	454	Emergency	2021-11-13	Ibuprofen	Normal
DaniEL BLaNKenShIP	66	Female	B+	Arthritis	2023-05-24	Debra Carpenter	Jenkins, Mathews and Ho	Medicare	15086.158780027328	445	Urgent	2023-06-09	Lipitor	Abnormal
mAry stEphenS	62	Male	A+	Hypertension	2019-12-20	Amanda Johnson	Villa Inc	UnitedHealthcare	16377.5231280267	174	Urgent	2020-01-17	Penicillin	Inconclusive
BrIAN FigUERoA	30	Male	A-	Hypertension	2022-04-27	Joseph Flores	Castro PLC	UnitedHealthcare	43488.83862747319	341	Elective	2022-05-04	Lipitor	Inconclusive
sTEphANIe anderSOn	55	Male	B+	Hypertension	2019-11-14	Kyle Gray	Ortiz-Martin	Cigna	43108.88805816116	161	Emergency	2019-11-16	Ibuprofen	Inconclusive
MiCHaeL DOyle	78	Female	O-	Hypertension	2022-04-17	Sarah Jackson	Anthony-Torres	Medicare	21585.243422654046	402	Emergency	2022-04-25	Penicillin	Abnormal
KAThlEEn MARsHAll	69	Female	A-	Arthritis	2022-04-15	Alyssa Cox	PLC Drake	Medicare	28922.860518875226	307	Urgent	2022-05-12	Penicillin	Inconclusive
dONaLD lYNch	77	Male	O+	Cancer	2021-03-13	Angela Johnson	Schmidt Ltd	UnitedHealthcare	14808.747589878096	157	Emergency	2021-03-14	Aspirin	Normal
DaVid EspInoza	56	Female	A+	Hypertension	2021-12-18	Debbie Browning	Ortiz-Gardner	UnitedHealthcare	26824.002636422094	180	Emergency	2022-01-06	Ibuprofen	Inconclusive
jULia kEiTh	58	Female	O-	Asthma	2022-12-09	James Smith	Smith-White	Blue Cross	49741.76822934036	157	Emergency	2022-12-27	Paracetamol	Inconclusive
KRiStEN cOhEn	78	Female	O-	Asthma	2024-01-06	Brandy Nichols	Ltd Stewart	Aetna	14687.499950374608	155	Elective	2024-01-31	Aspirin	Normal
eRICa ReyEs	50	Male	O+	Asthma	2020-12-27	Jennifer Roach	Hunter and James Wilson,	Blue Cross	30770.32271436709	221	Emergency	2020-12-30	Aspirin	Inconclusive
aNdREw bryAN	38	Female	O-	Obesity	2024-01-05	Kenneth Beltran	Martinez-Elliott	Blue Cross	32173.351536718852	453	Elective	2024-01-06	Penicillin	Abnormal
MaRy pArrISH	81	Female	A-	Cancer	2021-02-24	Elizabeth Freeman	Wright-Nguyen	Medicare	28009.033410589636	101	Urgent	2021-02-28	Paracetamol	Abnormal
kATRIna WaRreN	80	Male	AB-	Cancer	2023-09-11	Elizabeth Campbell	and Johnson Wright Carter,	Medicare	14657.573294090143	131	Elective	2023-09-27	Lipitor	Abnormal
Kevin rOBInSoN	48	Female	A+	Cancer	2022-01-31	Larry Collier	Johnson-Collins	UnitedHealthcare	49492.13631959721	126	Elective	2022-02-09	Lipitor	Normal
miCHaeL BrADLEY	22	Male	O+	Arthritis	2022-08-22	Lisa Howell	Olsen LLC	UnitedHealthcare	7647.467841405351	218	Emergency	2022-09-15	Penicillin	Inconclusive
debBiE scOtt	50	Male	A-	Arthritis	2021-10-07	Ellen Bailey	Smith LLC	Cigna	37340.17186942508	427	Urgent	2021-10-08	Ibuprofen	Abnormal
sARA caNTrelL	19	Male	O-	Diabetes	2021-10-04	Kimberly Gregory	Rodriguez-Morgan	Cigna	23743.09828566514	171	Emergency	2021-10-13	Aspirin	Inconclusive
cAtheRInE PEtErSOn	79	Male	A+	Obesity	2023-08-13	Timothy Williams	Ltd Bell	Aetna	10322.736953078256	282	Emergency	2023-09-02	Paracetamol	Inconclusive
KYLe tHoMaS	44	Female	B-	Arthritis	2019-11-16	Crystal Thompson	and Thompson Mccall, Brooks	Medicare	5009.974996254164	324	Urgent	2019-11-25	Paracetamol	Inconclusive
ScOtT sImON	50	Female	A-	Hypertension	2023-05-10	John Bryant	Castillo LLC	Blue Cross	22823.92437821498	262	Emergency	2023-06-04	Ibuprofen	Inconclusive
valErIe HUnter	20	Female	O+	Arthritis	2021-03-28	Robert Brewer	Torres Group	Medicare	27854.680073277796	309	Urgent	2021-04-17	Lipitor	Abnormal
AsHley WaRnER	60	Male	A+	Hypertension	2021-12-21	Andrea Bentley	and Wagner, Lee Klein	Aetna	-306.3649251412676	426	Elective	2022-01-11	Ibuprofen	Normal
mOniQue dOMiNgUEz	75	Male	B+	Asthma	2021-02-05	Craig Allen	Boyd and Baker Rasmussen,	Blue Cross	2223.609989234161	173	Emergency	2021-02-17	Aspirin	Abnormal
coDy TAYLOR	45	Female	AB+	Asthma	2023-07-15	Shannon Hicks	Owens-Adkins	Medicare	13534.109452421952	219	Urgent	2023-07-23	Ibuprofen	Abnormal
aMAnDa SULLIvan	20	Female	O-	Asthma	2023-01-20	Toni Russell	PLC Lewis	Medicare	5851.030624801201	214	Emergency	2023-02-18	Ibuprofen	Inconclusive
MARY ruIz	50	Female	AB-	Hypertension	2020-03-22	Anita Ortega	Brennan-Walters	Blue Cross	20831.13595070171	353	Emergency	2020-04-01	Paracetamol	Inconclusive
aPRil MaRTIN	39	Female	AB+	Diabetes	2020-10-17	Anthony Lopez	and Mcdonald Taylor, Pitts	Aetna	10556.975185094921	266	Emergency	2020-10-26	Penicillin	Abnormal
sean bENNeTt	32	Female	O+	Asthma	2021-01-19	Timothy Johnson	Martin LLC	Blue Cross	29831.515739093476	281	Elective	2021-02-05	Lipitor	Normal
Ryan hARRis	58	Male	A-	Diabetes	2023-03-26	Erica Gallagher	Huang-Blanchard	Aetna	30143.301177121397	459	Urgent	2023-04-05	Ibuprofen	Normal
TylER gonZalez	67	Female	A-	Diabetes	2022-09-28	Megan Zimmerman	Gonzalez and Marks, Lopez	Aetna	34555.171664722366	317	Emergency	2022-10-16	Aspirin	Normal
CHRistOPheR rOdRIgUEZ	59	Male	AB-	Cancer	2019-10-20	Kyle Nelson	Molina, Rogers and Horton	Cigna	3915.2296180693297	346	Elective	2019-11-07	Penicillin	Abnormal
briAn ArEllAno	37	Male	O+	Arthritis	2022-03-13	Thomas Cross	Haynes Miller, and Gray	Aetna	36541.89485493517	446	Emergency	2022-03-17	Paracetamol	Abnormal
DanIeLLe cANNOn	37	Male	B+	Obesity	2020-03-19	Stephanie Howard	Garcia Woodward and Morgan,	Cigna	6709.755374803667	362	Elective	2020-03-22	Aspirin	Abnormal
KATIe mARTinEZ	59	Female	O+	Diabetes	2021-02-22	Dr. Alex Clark	and Kennedy Sons	Cigna	5078.627303104864	476	Elective	2021-03-04	Paracetamol	Abnormal
pamEla KeLLY	68	Male	B-	Arthritis	2021-06-28	Joseph Powers	Inc Anderson	Cigna	36247.04391522162	313	Emergency	2021-07-27	Ibuprofen	Inconclusive
laURie EdWaRdS	51	Female	A-	Hypertension	2022-10-08	Kevin Mack	Armstrong Everett, Adams and	UnitedHealthcare	24786.218020917975	154	Elective	2022-11-05	Aspirin	Abnormal
chAd crOss	74	Male	B-	Hypertension	2021-10-05	Savannah Mahoney	Mclaughlin-Jenkins	Blue Cross	28652.039026864677	377	Urgent	2021-10-26	Aspirin	Abnormal
KYLe grAy	81	Female	AB+	Hypertension	2023-02-15	Taylor Juarez	Parks PLC	UnitedHealthcare	9824.840765707588	188	Emergency	2023-02-22	Ibuprofen	Abnormal
CaseY HamIlToN	60	Male	O-	Diabetes	2021-01-24	Stephanie Thompson	Hendrix, Roberts and Pitts	UnitedHealthcare	3763.7724274942652	180	Urgent	2021-02-11	Paracetamol	Abnormal
JIlLIAN sILva	44	Male	A+	Hypertension	2022-01-22	Christopher Ross	and Berger Perry, Calhoun	UnitedHealthcare	31043.20633500728	458	Urgent	2022-02-09	Ibuprofen	Inconclusive
DOnAld AYAlA	33	Female	AB-	Obesity	2023-03-02	Cassandra Howe	Evans-Molina	Aetna	14033.545211093204	471	Emergency	2023-03-03	Ibuprofen	Abnormal
wIlLIAM forD	35	Male	B+	Obesity	2020-10-26	Hannah Garcia	and Sons Tucker	Medicare	28978.374000624382	143	Emergency	2020-10-31	Ibuprofen	Normal
IsABella kENNEDy	46	Male	B-	Asthma	2022-02-09	Raymond Mercer	Group Holder	Blue Cross	46467.77080589197	433	Urgent	2022-02-16	Paracetamol	Inconclusive
jUSTIN BrOwN	51	Female	B+	Hypertension	2023-10-26	Wendy Morgan	Lawrence PLC	UnitedHealthcare	19095.52450659624	360	Emergency	2023-11-21	Penicillin	Inconclusive
SHANNoN aLexaNder	65	Male	A-	Obesity	2024-01-11	Cynthia Sanders	Smith Ltd	Cigna	13302.22990824893	494	Elective	2024-01-15	Penicillin	Abnormal
kATHERIne WhITakEr	75	Male	O+	Hypertension	2022-05-25	Michael Munoz	Howe-Smith	Aetna	47701.52770265257	184	Emergency	2022-06-19	Paracetamol	Normal
JeREmy camPBELl	33	Female	B-	Cancer	2019-07-31	Frederick Smith	PLC Vargas	Cigna	3311.874195424285	448	Elective	2019-08-08	Aspirin	Abnormal
joEl MOntgomeRY	45	Female	O+	Diabetes	2022-02-27	Ricky King	and Ray Wood Barrett,	Cigna	3553.8964713686455	375	Emergency	2022-03-03	Aspirin	Abnormal
chRiStinE FrAziER	81	Female	AB+	Diabetes	2021-05-15	Richard Fox	Davis Moore Bartlett, and	UnitedHealthcare	41320.708580069164	136	Elective	2021-05-31	Paracetamol	Abnormal
bRittany NorMaN	56	Female	B-	Arthritis	2023-07-27	Alexander Preston	Barton-Johnson	Blue Cross	14150.511553852119	406	Elective	2023-08-19	Penicillin	Abnormal
julIE frEEman	57	Male	A+	Obesity	2022-08-01	Stacey Weaver	Salas-Farmer	Medicare	34903.67037065713	371	Emergency	2022-08-16	Aspirin	Abnormal
HenRY CastRo	75	Male	A+	Arthritis	2021-05-17	Cole Harris	Neal and Roberson Hicks,	Cigna	47641.699248327204	187	Urgent	2021-05-30	Paracetamol	Abnormal
dR. aARon AndErseN	22	Male	A+	Cancer	2022-03-22	Kimberly Martinez	Robinson Inc	Aetna	4440.423373439604	245	Elective	2022-04-01	Ibuprofen	Normal
brANDon gOmEz	68	Male	B+	Hypertension	2020-08-31	Daniel Calhoun	and Howard Sons	Aetna	19936.659746488425	212	Elective	2020-09-13	Penicillin	Normal
REgIna MATthEWs	22	Male	AB+	Arthritis	2021-03-17	Zachary Lopez	and Morris Mullins, Hernandez	UnitedHealthcare	44863.65088804078	244	Emergency	2021-03-20	Aspirin	Normal
AlAn roACH	47	Male	A+	Cancer	2019-06-13	Dwayne Bradley	Rodriguez-Howard	Medicare	6877.477401439592	200	Emergency	2019-06-17	Penicillin	Normal
CHRisTOPhER mcFarlaNd	66	Male	AB-	Hypertension	2020-08-01	Francisco Gray	Martin Ltd	Cigna	17036.108576227165	120	Elective	2020-08-22	Lipitor	Abnormal
mICHAElA pATtERSON mD	51	Female	O+	Cancer	2020-03-25	Shane Mcintosh	Jordan-Hood	Blue Cross	19825.217117921547	256	Emergency	2020-04-05	Lipitor	Abnormal
miChAel hofFMAn	45	Male	AB+	Asthma	2020-05-03	Katherine Taylor	Fox-Singleton	Cigna	47624.24846240759	261	Urgent	2020-05-27	Lipitor	Abnormal
DYlAN SiMON	23	Female	A+	Arthritis	2022-11-29	Laura Shaw	Holland, Daniels Brennan and	Cigna	22014.56050630606	132	Elective	2022-12-17	Ibuprofen	Abnormal
chriStiNa DAVIs	77	Male	AB-	Obesity	2019-12-12	Susan Wheeler	Sanchez-Green	Aetna	17621.519131563615	331	Elective	2019-12-27	Penicillin	Abnormal
JeNniFeR FUEntEs	68	Male	B+	Asthma	2023-04-14	Tim Rodriguez	Brown LLC	Blue Cross	47742.58881669974	134	Urgent	2023-05-03	Penicillin	Abnormal
petER kelLY	21	Female	AB+	Cancer	2021-09-08	Stephanie Lamb	Pacheco-Morris	Cigna	40960.95747036518	171	Elective	2021-10-03	Penicillin	Normal
TammY coLE	28	Male	A+	Hypertension	2020-05-16	Frank Bell	Odonnell, Kelly Mejia and	Blue Cross	45977.38136731675	249	Urgent	2020-05-20	Ibuprofen	Inconclusive
sanDra FLYnn	64	Male	B+	Obesity	2020-05-24	Sherry Parker	Zimmerman-Schneider	UnitedHealthcare	29685.109822373204	307	Emergency	2020-06-01	Ibuprofen	Abnormal
KatHryn SMiTH	23	Male	B-	Obesity	2020-01-05	Daniel Johnson	Hoover Rodriguez, and Vang	UnitedHealthcare	11418.62217239504	360	Urgent	2020-01-31	Lipitor	Abnormal
JACQUEliNE StANtON	29	Female	B-	Cancer	2023-05-20	Mr. Joseph Smith	Fuller Sons and	Cigna	20578.29571251847	408	Emergency	2023-05-25	Penicillin	Normal
emMA FredERIck	79	Female	O-	Arthritis	2023-10-16	Abigail Flores	and Sons Bonilla	Cigna	7068.913984475922	237	Elective	2023-10-27	Penicillin	Inconclusive
kENNeTh jOnES	53	Male	O+	Cancer	2022-12-09	Maria Hernandez	and Gordon Lee Yang,	UnitedHealthcare	16964.060341213913	292	Urgent	2022-12-12	Penicillin	Inconclusive
JEffrEy sMITH	25	Female	AB-	Cancer	2022-10-21	Tonya Potter	LLC Howard	UnitedHealthcare	16428.992244634683	407	Urgent	2022-11-14	Penicillin	Normal
DAVId OWeN	60	Male	O-	Obesity	2020-02-27	Joshua Meyer	and Shields Williams, James	UnitedHealthcare	49241.690582777286	399	Elective	2020-03-16	Lipitor	Abnormal
KYle REEd	59	Female	AB+	Obesity	2022-08-28	Stacy Bender	Moore-Sanders	Cigna	28954.26139161208	379	Emergency	2022-09-14	Aspirin	Inconclusive
CHad peRez	26	Female	A+	Diabetes	2023-11-15	John Moore	Ortiz, and Massey Norton	Cigna	2329.108092812969	496	Urgent	2023-11-27	Lipitor	Abnormal
COUrtnEy bArnETT	56	Male	AB+	Obesity	2023-03-25	Michael Craig	PLC Anderson	UnitedHealthcare	17327.984497481684	480	Urgent	2023-03-26	Penicillin	Abnormal
KElLY MiLler	53	Female	A+	Obesity	2021-02-28	Christine Wood	Herring-Smith	Cigna	22475.883716687033	479	Emergency	2021-03-29	Ibuprofen	Abnormal
lARRy rAmSEY	73	Female	B+	Diabetes	2021-05-14	Melissa White	PLC Hale	Blue Cross	32773.81627054692	430	Emergency	2021-05-17	Lipitor	Abnormal
edWaRD DUrAn	38	Male	B+	Obesity	2020-04-19	David Obrien	Parker Jackson, Jackson and	Aetna	17202.046377966686	488	Urgent	2020-05-12	Aspirin	Normal
LEAH SullIVAn	73	Female	A-	Cancer	2024-01-18	Matthew Clark	Parsons Petersen, Mckenzie and	Medicare	43801.72709227118	232	Emergency	2024-02-08	Lipitor	Abnormal
SUsan oWeN	20	Female	B-	Arthritis	2021-05-05	Michele Alvarez	Guerrero-Jordan	Medicare	8042.612464024589	434	Emergency	2021-05-20	Lipitor	Inconclusive
sTEVEN James	19	Male	A+	Hypertension	2020-06-27	Patrick Ross	Lee Pugh, and Orozco	Medicare	26660.448204658707	109	Urgent	2020-07-23	Aspirin	Normal
hOLLY coLON	79	Female	A+	Obesity	2022-01-08	Maureen Jones	Payne Parker, Murphy and	Medicare	33071.266573138324	328	Emergency	2022-01-31	Penicillin	Abnormal
PaTRICK Cook	56	Female	A+	Arthritis	2019-09-01	Eric Beard	and Hernandez Mckinney Li,	Medicare	36923.54008413822	387	Emergency	2019-10-01	Lipitor	Abnormal
daNIEL heNdriCks	54	Female	O-	Arthritis	2020-02-17	Colleen Lawrence	Hancock Ltd	UnitedHealthcare	34455.47548242026	102	Urgent	2020-02-21	Penicillin	Normal
RyAn BeRg	37	Female	O-	Arthritis	2021-04-05	Stefanie Howard	Mitchell Brown and Rice,	UnitedHealthcare	29993.379009176024	205	Elective	2021-04-09	Paracetamol	Inconclusive
DEbbiE thoMPsON	23	Male	B+	Diabetes	2023-07-14	Mark Wallace	Garcia-Martinez	Blue Cross	9736.464738189941	391	Urgent	2023-07-18	Lipitor	Abnormal
JESsE SanCHeZ	35	Male	A+	Cancer	2021-01-06	Nichole Washington	Douglas-Diaz	Blue Cross	43625.56217378001	167	Emergency	2021-01-25	Penicillin	Abnormal
NORMAN tHoMaS	52	Male	A-	Cancer	2023-05-05	Gabrielle Brown	Ltd Tran	Cigna	33864.95312924533	429	Elective	2023-05-14	Ibuprofen	Abnormal
cATherInE zhAnG	58	Male	O+	Asthma	2020-02-17	Sean Ortiz	Smith and Foster Cooper,	UnitedHealthcare	12004.404755392032	135	Elective	2020-03-06	Paracetamol	Normal
john OROzCo Md	28	Male	B+	Arthritis	2022-08-27	Jacqueline Monroe	Hunter Inc	Blue Cross	1910.7785497128334	150	Urgent	2022-09-07	Paracetamol	Abnormal
wAYNE hODGE	47	Female	A-	Diabetes	2019-10-09	Nicole Manning	Sons Flores and	Blue Cross	9594.886274485909	312	Emergency	2019-11-07	Paracetamol	Normal
ElAINE LYncH	68	Female	B+	Arthritis	2022-05-06	Donna Callahan	Green Group	Medicare	3770.6373806159245	356	Emergency	2022-05-14	Paracetamol	Inconclusive
DERek LAwSoN	25	Female	B+	Cancer	2019-07-08	Ashley Warner	Lewis, Gibbs and Powell	Aetna	12950.759575448634	333	Emergency	2019-07-14	Paracetamol	Inconclusive
ANdRE andErSon	71	Female	O+	Arthritis	2020-09-12	Noah Schultz	Gomez and Espinoza, Wilson	Aetna	14564.74608273018	446	Emergency	2020-09-18	Paracetamol	Normal
DonNa SMitH	36	Female	B+	Diabetes	2021-12-02	Cassandra Martinez	Sons Martin and	Blue Cross	38276.35621937149	253	Emergency	2021-12-16	Lipitor	Normal
Dr. LEONarD BrEWEr Ii	34	Male	A+	Diabetes	2022-09-08	Robert Gomez	Sons and Moore	Medicare	12586.422175762065	234	Urgent	2022-09-21	Penicillin	Normal
pAMELa GARrett	23	Female	A+	Cancer	2021-01-30	Adam Torres	Hernandez-Pearson	Medicare	34251.220097840014	197	Elective	2021-02-19	Penicillin	Normal
pHiLlip wIlsON	66	Male	O+	Diabetes	2020-04-03	Dawn Mcintosh	Harrison-Robles	Medicare	23812.4244843205	380	Emergency	2020-04-30	Lipitor	Normal
VAnEsSa WALKeR	57	Male	B-	Obesity	2022-08-14	Cody Shaw	Ltd Guerra	Aetna	26378.979266611546	357	Urgent	2022-09-13	Ibuprofen	Inconclusive
jusTIN LEwis	73	Female	AB-	Asthma	2023-05-09	Ryan Mclean	Group Hudson	Medicare	34587.807228902406	252	Urgent	2023-05-30	Lipitor	Inconclusive
aNtHoNy coLeMAn	21	Female	O+	Asthma	2019-12-29	Mr. Evan Long PhD	Cordova LLC	Aetna	14945.328061688291	370	Elective	2020-01-07	Penicillin	Normal
JasmInE luNA	27	Male	A-	Obesity	2020-04-10	Dr. William Santiago	Horton-Boone	Cigna	11023.287473805882	142	Urgent	2020-05-10	Paracetamol	Abnormal
mICHaeL pattON	58	Female	O-	Hypertension	2022-11-19	Kimberly Conner	Campbell-Ryan	Medicare	36841.600610949434	387	Elective	2022-12-15	Lipitor	Abnormal
JoShUA tURNER	31	Female	AB+	Asthma	2019-08-18	Kenneth Glass	Johnson Aguilar Hamilton, and	Aetna	25894.009981179002	278	Elective	2019-08-30	Ibuprofen	Normal
bilLY JOhNSOn	64	Female	B+	Cancer	2021-09-30	Preston Werner	Moreno Inc	Medicare	33631.41766717144	176	Urgent	2021-10-03	Lipitor	Normal
AntHONy gOnZALez phd	80	Female	AB+	Arthritis	2019-09-16	Robin Davis	Group Brown	Aetna	32879.086995655816	361	Emergency	2019-09-27	Aspirin	Inconclusive
saRaH LoPEZ	26	Female	AB+	Arthritis	2021-04-18	Alexandra Kim	Inc Singh	Blue Cross	30502.461414768815	443	Elective	2021-04-30	Ibuprofen	Abnormal
LAWrencE wIlliAmS	56	Male	AB+	Hypertension	2024-02-13	David Moore	Sanchez-Mccullough	UnitedHealthcare	6576.085125151776	396	Elective	2024-02-24	Lipitor	Inconclusive
sUSAN NicHOLs	46	Female	A+	Diabetes	2020-10-05	John Barker	Smith Rodriguez and Buchanan,	Aetna	41392.78012487011	331	Elective	2020-10-07	Aspirin	Abnormal
jEaN RodriGuez	53	Male	B-	Hypertension	2021-08-02	Taylor Dillon	Grant-Wiggins	Medicare	30714.82455655655	149	Emergency	2021-08-26	Aspirin	Abnormal
JeNNIfER leOn	58	Male	A-	Cancer	2022-10-16	Michael Preston	May-Smith	Aetna	30627.20861675614	291	Emergency	2022-10-26	Lipitor	Abnormal
meREdIth HILl	40	Male	B-	Cancer	2023-12-13	Mark Brown	Franco and Trevino Clayton,	Medicare	32482.155762868173	196	Emergency	2023-12-19	Aspirin	Inconclusive
LaUra lAwrenCe	84	Female	O-	Obesity	2023-11-19	Alyssa Tapia	Herman-Griffin	Blue Cross	7238.9633123566655	328	Urgent	2023-11-22	Lipitor	Normal
juSTin HiCks	39	Female	O-	Arthritis	2021-01-03	Justin Carey	Mcclure Inc	UnitedHealthcare	41210.76571619064	465	Urgent	2021-01-10	Paracetamol	Normal
KRiSTa THORNton	41	Male	AB+	Obesity	2022-10-01	Kevin Chan	Watson-Hill	Cigna	1114.4115592219487	150	Emergency	2022-10-20	Paracetamol	Inconclusive
Ian DuFFy	74	Male	B+	Cancer	2019-05-24	Gregory Braun	Martin Rodriguez, Richardson and	UnitedHealthcare	11162.425018145967	455	Emergency	2019-06-17	Aspirin	Normal
jaDe BaKER	84	Female	O-	Obesity	2021-05-31	Todd Evans	and Gray Smith, Jennings	UnitedHealthcare	1990.269053330718	488	Urgent	2021-06-03	Lipitor	Normal
BiLlY pEtersEn	67	Female	B+	Obesity	2019-07-02	Donald Hebert	and Reynolds Moore Martin,	Medicare	32363.644181923733	161	Elective	2019-07-13	Penicillin	Inconclusive
robeRT GArciA	55	Female	B-	Cancer	2022-12-01	Erik Santos	Inc Wyatt	Blue Cross	7949.353564297848	331	Emergency	2022-12-03	Ibuprofen	Inconclusive
joHn doNAlDsON	84	Female	B+	Obesity	2019-06-26	Diana Lee	Potts, Salas Fletcher and	Blue Cross	36760.48328707943	442	Elective	2019-06-30	Lipitor	Abnormal
rAYMond gaLvaN	28	Male	A+	Obesity	2023-02-19	Cory Mitchell	Carr Group	Cigna	24416.376023705678	110	Emergency	2023-03-13	Paracetamol	Normal
bRaNdoN GREene	57	Female	A-	Diabetes	2020-06-03	Michelle Moses	Osborne-Hayes	Aetna	25821.2648829931	105	Elective	2020-06-11	Paracetamol	Abnormal
CHristINe COOper	55	Male	O+	Diabetes	2021-05-06	Jennifer Herman	Sullivan-Thomas	Cigna	29427.514122194745	286	Urgent	2021-05-14	Lipitor	Normal
AsHlEY HAWKInS	22	Female	B-	Hypertension	2020-11-22	Danielle Jennings	Group Graves	Blue Cross	13763.98316266533	232	Elective	2020-11-27	Lipitor	Normal
deREK sINglETon	46	Female	AB+	Hypertension	2021-02-14	Matthew Calhoun	Inc Gonzales	UnitedHealthcare	36135.2305141002	175	Elective	2021-03-02	Paracetamol	Normal
KyLe ANDErsoN	55	Male	AB-	Diabetes	2022-08-12	Marcus Green	Roberts-Brock	Aetna	1933.2379431159582	112	Elective	2022-08-16	Aspirin	Normal
SARAH GrEEn	51	Female	B+	Asthma	2023-02-06	Kelly Warren	PLC Johnson	Medicare	48723.7084781196	297	Emergency	2023-03-02	Penicillin	Abnormal
sHeLLY lyNn	80	Female	B+	Arthritis	2021-08-04	Jennifer Smith	and Gill, King Osborn	Cigna	37114.411679851175	143	Urgent	2021-08-30	Paracetamol	Normal
JOHn mCcArTY	67	Female	A+	Asthma	2023-01-20	Shelia Burns	and Johnson, Carter Johnston	Aetna	19190.264994607627	415	Elective	2023-02-02	Ibuprofen	Abnormal
cOURTNEy mOoRE	21	Female	O-	Arthritis	2021-03-12	Gina Jackson	Deleon Oneal, Moore and	Cigna	42247.34251846451	334	Urgent	2021-04-11	Penicillin	Inconclusive
jaVieR hamILToN	71	Male	O-	Arthritis	2022-02-12	Jason Jackson	Scott-Stewart	Cigna	12068.760347384245	472	Emergency	2022-02-25	Ibuprofen	Abnormal
sanDra graham	54	Female	A+	Hypertension	2022-06-16	Steven Burgess	Santos-Harris	UnitedHealthcare	33834.659421882454	472	Emergency	2022-07-02	Ibuprofen	Inconclusive
Carol miLler	85	Female	AB+	Hypertension	2019-12-27	Kenneth Simmons	Brown PLC	Cigna	13924.723861179851	147	Elective	2020-01-23	Lipitor	Normal
braNDI hOod	73	Male	A-	Arthritis	2022-01-20	Melinda Valencia	Benson-Cunningham	Medicare	37323.43729191787	390	Elective	2022-02-02	Lipitor	Abnormal
adAM thompsoN	21	Male	A+	Cancer	2022-09-12	Anita Ramos	and Walker, Li Gomez	Cigna	32540.974151232745	305	Emergency	2022-09-19	Ibuprofen	Abnormal
ambER rEid	41	Male	AB+	Hypertension	2020-12-17	Brian Wright	Moore-Arias	Blue Cross	1538.3943165504872	258	Emergency	2020-12-20	Lipitor	Normal
jEnnifEr EvAns	63	Male	A+	Obesity	2022-01-10	Alvin Guzman	Cunningham Group	Cigna	33449.559001325666	301	Elective	2022-01-12	Aspirin	Normal
keIth WilCox	21	Female	B-	Asthma	2024-01-15	Ricky Nguyen	Pineda Rhodes, and Luna	Blue Cross	18187.771657372396	494	Emergency	2024-02-06	Ibuprofen	Inconclusive
CyntHIa BRyaNt	70	Male	A+	Hypertension	2021-12-09	Nicole Weaver	Pearson, Carroll and Lane	Medicare	943.1165334604409	469	Elective	2022-01-08	Lipitor	Abnormal
NIChoLas bEll	49	Male	AB-	Obesity	2019-08-05	John Whitney	Gonzalez-Keith	Cigna	45777.43650158128	178	Elective	2019-08-08	Penicillin	Normal
HAnNAh CareY	60	Female	AB-	Cancer	2021-02-17	Emma Yang	Perez-Henderson	Cigna	20840.242917910036	146	Urgent	2021-03-14	Lipitor	Inconclusive
BRaD lEwis	29	Male	O+	Diabetes	2019-05-29	Sierra Kerr	Davis-Smith	Aetna	38625.54342593186	117	Urgent	2019-06-26	Penicillin	Normal
CHrIsTIna sullIVAn	46	Male	A+	Cancer	2019-08-28	James Austin	Henderson Inc	UnitedHealthcare	7837.564862864802	377	Elective	2019-09-20	Penicillin	Normal
sHARon ferREll	55	Male	AB-	Arthritis	2023-03-15	Jennifer Snyder	Williams, and Diaz Campbell	UnitedHealthcare	30299.196794971584	281	Emergency	2023-03-21	Paracetamol	Normal
kylE aRmStroNg	62	Male	AB+	Obesity	2023-02-05	Casey Baker	Finley Salinas, Jones and	Blue Cross	13795.004676922721	206	Urgent	2023-02-23	Paracetamol	Inconclusive
BRYcE klEIN	71	Female	O+	Hypertension	2024-01-24	Joshua Vargas	Baker and Barber Baxter,	Blue Cross	15645.72078278906	335	Elective	2024-02-11	Paracetamol	Abnormal
GAbRIeL GaRciA	18	Female	A-	Cancer	2021-01-02	Calvin Evans	Ltd Marquez	Cigna	47559.87976304289	369	Elective	2021-01-10	Lipitor	Inconclusive
JuSTIn gibbs	23	Male	AB-	Obesity	2019-07-12	Olivia Morales	Stuart Inc	UnitedHealthcare	33991.20175540486	138	Urgent	2019-07-25	Paracetamol	Normal
keLly JOhNSON	38	Male	O+	Hypertension	2019-09-27	Jessica Leblanc	Ltd Dixon	Medicare	48437.879591428486	136	Urgent	2019-09-30	Ibuprofen	Inconclusive
ChristophEr bROWN	30	Male	B+	Obesity	2019-06-18	Kimberly Vargas	PLC Harris	Medicare	20070.139478031084	305	Urgent	2019-07-16	Lipitor	Abnormal
lISa CHamBERS	39	Male	A-	Diabetes	2022-04-22	Lucas Woods	Carpenter-Chen	Blue Cross	39180.2990948298	118	Elective	2022-05-08	Ibuprofen	Inconclusive
MICHAel zImmeRMaN	55	Female	AB-	Arthritis	2020-05-31	Samantha Contreras	Ltd Wilkinson	Cigna	25474.501254573093	220	Urgent	2020-06-18	Paracetamol	Abnormal
deaNNA colLiNS	38	Male	O-	Asthma	2021-12-15	Ashley Steele	Miles-Sanchez	UnitedHealthcare	18510.33014774858	217	Elective	2022-01-13	Lipitor	Normal
eRIka HErNAndez	48	Female	B+	Diabetes	2021-03-17	Richard Stokes	Collins Sons and	Medicare	11884.327927805494	264	Elective	2021-04-13	Paracetamol	Normal
PAMeLA DuncaN	26	Female	B+	Asthma	2023-10-05	Paula Herrera	Massey Inc	Cigna	3573.0164287635776	119	Emergency	2023-10-18	Aspirin	Normal
saRa jONES	68	Female	O+	Obesity	2022-11-15	Donald Nguyen	Baker and Thompson, Johnson	Blue Cross	4084.515472447586	435	Elective	2022-12-14	Lipitor	Inconclusive
THErEsA COlEMan	60	Female	A+	Obesity	2021-12-23	Jonathon Galvan	Group Robbins	Cigna	10649.328407821993	236	Urgent	2021-12-30	Penicillin	Inconclusive
stACeY WOOd	72	Female	B+	Diabetes	2020-02-10	Joan Mccarty	White-Stone	Medicare	28756.22809706306	205	Elective	2020-02-16	Aspirin	Abnormal
pATrICK FlOreS	23	Female	O+	Cancer	2021-06-11	Jason Stokes	Caldwell Group	Blue Cross	26424.348121928542	274	Urgent	2021-06-17	Lipitor	Normal
lAURa mORgaN	55	Male	AB+	Arthritis	2022-03-05	Ronald Stafford	Brown-Thompson	Cigna	34602.10194438856	339	Elective	2022-03-14	Paracetamol	Normal
nIcOlE CRaNE	59	Male	AB+	Diabetes	2023-11-22	Rebecca Davis	Sons and Morton	Aetna	6216.406228485148	276	Emergency	2023-11-23	Paracetamol	Inconclusive
RoBert aRELlaNO	83	Male	O-	Obesity	2021-01-08	Kathleen Wheeler	and Johnson Sons	Medicare	34770.7479610311	328	Urgent	2021-02-06	Aspirin	Normal
JoN SPeNCe	36	Female	A+	Arthritis	2023-07-31	Clifford Wilson	Travis Inc	Cigna	27378.987914443074	488	Elective	2023-08-15	Lipitor	Inconclusive
KevIn sMiTH	51	Male	A-	Arthritis	2019-08-10	Ryan Patterson	Brooks LLC	UnitedHealthcare	12297.02569724282	103	Emergency	2019-08-14	Paracetamol	Abnormal
RHonDa JAcKsoN	59	Male	B+	Asthma	2020-02-24	Kathryn Wong	Nguyen, Simmons and Johnson	UnitedHealthcare	43863.48440825433	408	Elective	2020-03-22	Paracetamol	Normal
DanIEL mORRiS	64	Female	AB+	Arthritis	2021-06-25	Amy Perry	Buck and Delgado, Rich	Blue Cross	21690.797971472864	140	Emergency	2021-07-16	Lipitor	Abnormal
CoURtney stepHeNs	38	Male	B-	Obesity	2022-04-10	Joe Hicks	Snyder Ltd	Medicare	41134.78762471197	494	Emergency	2022-04-28	Paracetamol	Abnormal
bRENT RObiNsON	25	Female	B+	Obesity	2020-01-26	Aaron Johnson	Patton and Mclaughlin, Barr	UnitedHealthcare	4980.3874753985365	192	Emergency	2020-02-19	Paracetamol	Normal
DEVin HaRmon	52	Male	AB+	Diabetes	2021-06-26	Margaret Massey	Olson LLC	Cigna	4152.864723891591	293	Emergency	2021-06-27	Penicillin	Normal
kimBErlY sHANNoN	80	Female	A-	Obesity	2022-03-21	Pamela Miller	Foley, Williams Gonzales and	Blue Cross	26459.13383033267	387	Emergency	2022-03-30	Penicillin	Normal
paTRicIA bEniTez	34	Female	A+	Cancer	2022-11-01	Christopher King	Melton Ltd	Blue Cross	22549.379635232952	207	Emergency	2022-11-18	Penicillin	Normal
micHAEl ROgERS	32	Female	B+	Obesity	2022-10-11	Debbie Peters	Baker PLC	Cigna	45870.5601933495	314	Urgent	2022-11-06	Penicillin	Abnormal
WIlLiam fAULKner	42	Female	B+	Obesity	2019-06-13	William Paul	Oconnor and Sons	Blue Cross	43131.252177573115	382	Elective	2019-07-12	Penicillin	Inconclusive
aMy HartmAN	37	Female	O-	Arthritis	2020-09-13	Dustin Russell	Schmitt and Montgomery, Barber	Blue Cross	16828.05197382164	147	Urgent	2020-10-13	Paracetamol	Inconclusive
HoLlY anDeRSen	20	Male	O-	Cancer	2022-05-26	Mr. Jimmy Gonzales	and Miller Montoya, Small	Aetna	38270.2696745062	120	Urgent	2022-06-25	Penicillin	Abnormal
jEnNiFEr MayO	26	Female	A+	Cancer	2021-07-07	Nicole Johnson	Travis Graham and Whitehead,	Aetna	40078.82104927151	326	Urgent	2021-07-17	Paracetamol	Inconclusive
Greg whItE	21	Female	B+	Diabetes	2023-12-21	Michael Mcdaniel	Thomas Ltd	UnitedHealthcare	22757.587181993487	407	Emergency	2024-01-11	Ibuprofen	Abnormal
KeNNeth WeEks	56	Female	O+	Arthritis	2021-01-30	John Dixon	LLC Allen	Medicare	9028.983609814934	102	Emergency	2021-02-26	Aspirin	Abnormal
jESse YOrk	20	Male	O+	Diabetes	2022-07-06	James Murphy	King Group	Medicare	23436.74159303158	211	Urgent	2022-07-11	Aspirin	Inconclusive
LEAh stONe	32	Male	AB-	Arthritis	2022-10-12	Jason Hernandez	Lamb-Hansen	Cigna	45177.87574226839	315	Urgent	2022-11-11	Lipitor	Abnormal
JEfFReY FergUSON	47	Female	B+	Arthritis	2023-04-26	Lisa Thompson	PLC Haney	Medicare	17353.787810702008	192	Elective	2023-05-16	Penicillin	Abnormal
TRAVIS rOMAn	47	Female	B-	Cancer	2020-02-06	Tanya Gutierrez	Moss-Jones	Medicare	16670.012562658787	107	Urgent	2020-02-14	Aspirin	Normal
aSHLEy SAlaZAr	79	Female	AB-	Obesity	2019-09-21	Christopher Stevens	Meyer Bishop and Wallace,	Aetna	22059.3597629793	359	Urgent	2019-10-06	Ibuprofen	Inconclusive
DAVid mIraNDa	48	Female	B+	Cancer	2020-03-11	Anne Alvarez	Black and Sons	Aetna	34934.93537978995	458	Emergency	2020-03-14	Paracetamol	Abnormal
aNgela sUlLIVaN	44	Male	B+	Cancer	2022-04-30	Sonya Fletcher	Davis-Bell	Medicare	45625.23810873334	440	Urgent	2022-05-12	Ibuprofen	Inconclusive
asHlEY bell	42	Male	AB-	Arthritis	2020-04-09	Donald Maynard	Hill, Murphy and Stewart	Blue Cross	11641.62885015552	396	Emergency	2020-04-11	Penicillin	Inconclusive
mrs. sabrInA mOrEnO	78	Female	A+	Diabetes	2020-10-05	Jessica Byrd	Bryant and Thomas, Smith	Aetna	16267.126606894102	253	Elective	2020-10-14	Paracetamol	Normal
CraiG cLaRkE	39	Female	O+	Asthma	2019-12-28	George Thompson	Sons and Dawson	Aetna	48038.21696757717	107	Elective	2020-01-05	Aspirin	Normal
keLLy HIlL	67	Female	AB-	Asthma	2023-09-05	Lisa Small	Paul Watts and Perkins,	Blue Cross	33118.52901962596	236	Emergency	2023-09-14	Paracetamol	Inconclusive
aaROn WEAvEr	40	Female	AB-	Obesity	2022-08-12	Tonya Dodson	Williams-Gordon	Blue Cross	28087.59444050765	245	Urgent	2022-09-01	Paracetamol	Normal
gEoRge mason	30	Female	AB-	Diabetes	2024-02-17	William Scott	and Chapman Payne, Werner	Medicare	42500.59066977505	142	Emergency	2024-02-18	Penicillin	Abnormal
JOnaTHan HODges	69	Female	B+	Asthma	2019-05-21	Robert Evans	Thomas, Green and Barron	Cigna	47980.91717403504	181	Urgent	2019-06-18	Ibuprofen	Inconclusive
FelicIa YAng	29	Female	A-	Arthritis	2019-11-30	Francis Stout	Lambert-Brandt	UnitedHealthcare	27191.41890622795	433	Emergency	2019-12-22	Penicillin	Normal
SaraH MilLer	82	Male	B-	Diabetes	2023-01-29	Jasmine Jimenez	Group Sparks	Medicare	11425.888500241705	237	Elective	2023-02-04	Penicillin	Inconclusive
vInCent RAY	56	Male	A-	Cancer	2019-06-21	Robert Martinez	Inc Swanson	Blue Cross	30414.766328011745	310	Urgent	2019-07-11	Ibuprofen	Abnormal
JAMie CollINs	84	Male	B-	Asthma	2023-06-17	Nathaniel Williams	Mclaughlin, and Tucker Francis	Aetna	7566.859306761831	435	Urgent	2023-07-17	Penicillin	Normal
aMANdA CUmMINGS	43	Female	B-	Obesity	2022-07-24	Michelle Shepard	Inc Copeland	UnitedHealthcare	34815.75496859786	120	Emergency	2022-07-28	Aspirin	Normal
RAChEl SWanSON	79	Female	AB-	Arthritis	2022-01-28	Andrea Mitchell	Ltd Smith	Medicare	18609.8981700976	127	Elective	2022-02-18	Lipitor	Inconclusive
nICoLE kNiGhT	22	Female	B+	Arthritis	2022-07-31	Marie Glass	Brown LLC	UnitedHealthcare	25233.892403363607	194	Elective	2022-08-28	Lipitor	Inconclusive
mIChAel mAnN	73	Male	B+	Cancer	2023-05-05	Ryan Fisher	Hodges Brown, Munoz and	Blue Cross	12339.958608754505	135	Elective	2023-05-28	Aspirin	Inconclusive
wiLliAm ROGERS	84	Male	A-	Asthma	2020-08-31	Heather Petty	Robinson-Ritter	Cigna	38440.92706817124	192	Urgent	2020-09-28	Lipitor	Inconclusive
MelAnIE mITCHEll	49	Male	A-	Obesity	2022-05-13	Nicole Stevenson	Green, Howell and Jordan	Aetna	7147.96620249127	140	Emergency	2022-06-05	Paracetamol	Normal
Steven ROBiNson	54	Male	AB+	Cancer	2019-12-04	Monica Costa	PLC Garcia	Aetna	24755.026431309223	155	Emergency	2019-12-30	Paracetamol	Inconclusive
BrIaN gEOrGe	59	Male	B-	Cancer	2023-04-06	Joseph Copeland	Fox, and Lucas Cain	Medicare	39553.11649082513	376	Emergency	2023-04-21	Aspirin	Abnormal
ToNy haRrisoN	55	Male	B+	Hypertension	2022-10-08	Daniel Mayer	and Lee Sons	Medicare	48590.77273203682	368	Urgent	2022-11-06	Penicillin	Inconclusive
elaINe gUZMAn	27	Male	A-	Asthma	2023-07-22	Christian Allen	Petty-Lloyd	Medicare	32806.48773568757	195	Elective	2023-08-11	Paracetamol	Normal
MiCHeLLE lAne	38	Male	O+	Cancer	2021-10-19	Amy Gonzales	Kelly PLC	Aetna	18647.821435557686	324	Urgent	2021-11-01	Penicillin	Normal
JaSon sMitH	55	Female	B+	Arthritis	2021-12-05	Tracy Sandoval	Conley-Wood	UnitedHealthcare	50378.30056216691	155	Emergency	2021-12-11	Ibuprofen	Normal
jaNIce MooRE	46	Male	A-	Diabetes	2023-09-24	Daniel James	Choi PLC	Medicare	31263.329851897815	179	Emergency	2023-10-06	Ibuprofen	Normal
jeNnIfeR HayES	40	Female	A+	Hypertension	2021-12-03	Kerry Johnson	Yu-Bryant	Aetna	14273.011155137357	212	Urgent	2021-12-14	Lipitor	Inconclusive
PhILlIp eSpinoZA	21	Male	A+	Arthritis	2020-02-06	Brian Strong	LLC Chavez	UnitedHealthcare	20549.259065716866	422	Elective	2020-02-16	Aspirin	Inconclusive
charLENe BrowN MD	81	Male	O-	Hypertension	2023-07-30	Christopher Barnes	Mills and Young, Perry	Cigna	48799.38533434022	102	Emergency	2023-08-11	Paracetamol	Inconclusive
THoMAs EricKSon	40	Female	O-	Hypertension	2020-03-25	Adam Gray	Sims-Castro	Cigna	16572.900300740876	252	Emergency	2020-04-07	Aspirin	Inconclusive
jEROmE DAY	60	Male	O-	Arthritis	2021-02-25	Michael Thomas	Gonzalez LLC	Medicare	4224.218449943404	353	Urgent	2021-03-15	Paracetamol	Normal
ALEjandro khaN	58	Female	B+	Hypertension	2020-10-25	Reginald Williams	Hall and Montgomery King,	Blue Cross	39053.04522697317	131	Elective	2020-11-14	Paracetamol	Abnormal
lauriE cOLe	54	Male	A+	Asthma	2021-08-07	Ryan Tran	Ingram-Collins	Aetna	35554.17154716299	116	Elective	2021-08-26	Lipitor	Abnormal
bILL waLKER	60	Male	A+	Diabetes	2023-01-21	Lauren Hines	Watkins Group	Aetna	7613.45093953904	448	Urgent	2023-02-07	Penicillin	Normal
aLEXaNdEr cErvANtEs	52	Female	O+	Diabetes	2023-07-30	Jerry Farley	Group Smith	Blue Cross	18798.115298222212	121	Urgent	2023-08-23	Penicillin	Normal
maNuEl knight	49	Male	A+	Obesity	2023-09-25	Cameron Smith	Carpenter PLC	Blue Cross	35740.550318580244	390	Elective	2023-10-04	Ibuprofen	Abnormal
aarOn siMMonS	38	Male	B+	Diabetes	2020-03-29	Kelly Spencer	Sons and Davis	Aetna	15415.388076327	153	Emergency	2020-04-19	Aspirin	Abnormal
SAndY geOrgE	55	Female	B+	Diabetes	2023-08-10	Michael Russell	Ellis, and Smith Black	UnitedHealthcare	18628.701838647696	323	Emergency	2023-08-30	Aspirin	Normal
auStIN AnDerSoN	59	Female	B-	Cancer	2023-06-04	Stephen Davis	Aguilar-Moreno	Medicare	30451.23586420147	152	Urgent	2023-06-20	Lipitor	Abnormal
SHarON fReeMAN	72	Female	O-	Obesity	2021-03-26	Joseph Lee	Inc Howard	Blue Cross	5471.7298167228955	321	Emergency	2021-04-25	Lipitor	Inconclusive
GarY WiLsOn	55	Female	B+	Arthritis	2020-11-15	Krista Hess	Goodwin-Lawrence	Medicare	22348.107097018237	244	Emergency	2020-12-06	Penicillin	Inconclusive
REbecca JOnES	85	Male	B-	Arthritis	2019-05-12	Eddie Williams	PLC Hoffman	Blue Cross	36307.54117733637	306	Urgent	2019-05-16	Lipitor	Inconclusive
Craig WYaTt	18	Female	AB-	Arthritis	2019-05-20	Ellen Brown	Acosta Group	Cigna	37941.37825197917	145	Urgent	2019-06-15	Aspirin	Abnormal
AmAnda diXoN	58	Female	A-	Cancer	2024-01-03	Stefanie Martinez	Murray, Gilbert and Crawford	Medicare	15648.78727636144	498	Elective	2024-01-26	Aspirin	Abnormal
CLaYTOn hoffmAn	76	Male	B+	Arthritis	2020-05-17	Lauren Stevens	Group Blake	Aetna	14572.19983645738	134	Emergency	2020-05-23	Penicillin	Normal
LiNDsEY chErRY	82	Female	O+	Hypertension	2022-10-03	Jacob Soto	Price, Neal and Mcpherson	Cigna	35789.994594515745	474	Elective	2022-10-31	Penicillin	Inconclusive
joRDAN ValDEz	66	Female	O-	Asthma	2020-09-24	Lisa Carrillo	Group Davis	Cigna	26911.222987495697	249	Elective	2020-09-26	Paracetamol	Normal
MIsTy CLaRK	84	Female	B-	Diabetes	2019-10-12	Heather Santiago	Sellers and Nelson, Anderson	Blue Cross	37571.37570058234	275	Urgent	2019-10-31	Penicillin	Normal
ReBecca fULLEr	62	Male	A+	Obesity	2022-03-11	Janet Holt	Gordon-Foster	Blue Cross	17370.825947033292	281	Urgent	2022-03-28	Penicillin	Normal
joHN loPeZ	38	Male	AB-	Obesity	2021-11-03	Danielle Turner	Boyd Ltd	Cigna	35489.45860376046	353	Elective	2021-12-03	Penicillin	Normal
ChRiSTINa WiLlIAMS	70	Male	A+	Obesity	2023-01-21	Amanda Grant	Cole Inc	UnitedHealthcare	47443.611360791605	194	Emergency	2023-02-14	Aspirin	Abnormal
LaUREn fRieDMAN	63	Male	B-	Obesity	2020-02-14	Jeffrey Wilkinson	Matthews Group	UnitedHealthcare	49376.063531636064	147	Elective	2020-03-02	Aspirin	Inconclusive
anDreA MorGAN	27	Female	AB-	Asthma	2023-08-17	Dr. Michael Peters	PLC Clarke	Medicare	27601.54940154402	228	Urgent	2023-08-19	Penicillin	Normal
aNGeLA GIlBErT	29	Female	O+	Hypertension	2020-08-30	Christopher Griffin	Graham-Smith	Medicare	20455.45828857819	283	Elective	2020-09-01	Lipitor	Abnormal
FAitH fOstER	65	Female	A+	Obesity	2020-05-06	Daniel Lucero	Reynolds and Sons	Aetna	11492.788392210412	116	Emergency	2020-05-15	Lipitor	Inconclusive
TaNNer BUrGesS	26	Female	B+	Hypertension	2024-03-25	Eileen Sanchez	Adams-Kim	UnitedHealthcare	46094.97543990929	452	Elective	2024-03-30	Penicillin	Abnormal
EliZabeTh TAyLoR	53	Male	B-	Cancer	2020-11-08	Mitchell Kerr	Sons and Good	Blue Cross	17616.100835637895	219	Elective	2020-11-16	Paracetamol	Normal
eLIZAbEth huNt	46	Female	A-	Cancer	2019-09-09	Amanda Simmons	Howell, Young Potts and	Medicare	46961.57543956395	185	Urgent	2019-09-23	Paracetamol	Normal
EriN ryAn	25	Male	B+	Asthma	2019-05-29	Thomas Jenkins	Martinez, Reed Watts and	Medicare	21951.536382917733	497	Emergency	2019-06-27	Ibuprofen	Abnormal
MR. CODy NAvArrO	18	Male	A+	Cancer	2021-02-22	David Chan	LLC Massey	Medicare	29003.535347504865	325	Elective	2021-03-16	Ibuprofen	Inconclusive
LAUrIe garcIa	67	Female	B-	Obesity	2021-05-01	Bruce Moss	Lewis-Fletcher	UnitedHealthcare	18561.270578109692	411	Emergency	2021-05-26	Ibuprofen	Inconclusive
DeviN sheLtoN	25	Female	B-	Cancer	2022-05-04	Jamie Williamson	and Harmon Brown, Cabrera	Medicare	50081.1319035216	318	Elective	2022-05-17	Ibuprofen	Normal
oSCar nElSOn	24	Male	AB+	Obesity	2023-06-27	Crystal Schwartz	Wagner LLC	Cigna	39018.76747334285	176	Emergency	2023-07-09	Ibuprofen	Abnormal
TAYLoR BrOwn	47	Male	AB+	Hypertension	2023-05-05	Sarah Stafford	Inc Johnson	Cigna	20071.999220817248	145	Urgent	2023-05-18	Penicillin	Inconclusive
AARon OnEal	69	Male	A-	Asthma	2019-09-22	Anthony Atkins	Inc Taylor	Medicare	30828.633608381922	478	Emergency	2019-09-26	Lipitor	Abnormal
JOHN milLer	18	Female	B-	Cancer	2023-10-22	Brenda Clements	Steele-Robinson	Cigna	47337.95534838448	252	Elective	2023-11-16	Paracetamol	Abnormal
britTAnY waTsoN	53	Male	A+	Hypertension	2021-09-02	Tammy Walker	Berry and Fischer, Wells	UnitedHealthcare	45053.27038293828	174	Elective	2021-09-09	Paracetamol	Abnormal
JoHN moORe	45	Male	O-	Obesity	2021-06-30	Brian Hicks III	Benson-Cook	Medicare	32095.92606096527	202	Urgent	2021-07-29	Penicillin	Inconclusive
JosepH lIVIngsTOn	50	Female	AB-	Cancer	2024-01-28	Monica Richardson	Montes-Evans	Blue Cross	12150.467209481098	375	Urgent	2024-02-01	Ibuprofen	Inconclusive
ANdreW Brooks	51	Female	AB+	Diabetes	2022-05-19	Melissa Tyler	Ortega Ltd	Medicare	43474.5187709147	262	Urgent	2022-05-28	Lipitor	Normal
HArold webb	34	Male	B-	Arthritis	2022-09-21	Jessica Hoffman PhD	and Rose Stewart, Davis	Blue Cross	10830.60838856691	372	Elective	2022-10-08	Paracetamol	Abnormal
dOugLAS kIng	80	Male	B-	Arthritis	2020-12-06	Elizabeth Smith	Melendez LLC	Cigna	18251.21188415729	363	Elective	2020-12-11	Paracetamol	Abnormal
jESSiCa fRANklIN	19	Female	A-	Obesity	2023-04-07	Heidi Miller	Vazquez-Brown	Medicare	44731.270879245654	381	Urgent	2023-05-05	Ibuprofen	Normal
JOhn HowARD	49	Male	AB-	Diabetes	2022-10-30	Crystal Cortez	Warren-Bowman	Medicare	32574.83723015973	441	Emergency	2022-11-15	Penicillin	Normal
RobyN thOMpson	46	Male	B+	Hypertension	2019-11-12	Anthony Sanchez	Brown Reed Robinson, and	Cigna	19479.44701473048	280	Urgent	2019-12-05	Paracetamol	Abnormal
IsAAc moralES	63	Male	AB-	Arthritis	2020-08-23	Anna Crane	Ltd Peterson	UnitedHealthcare	44981.16665393374	115	Emergency	2020-09-15	Paracetamol	Abnormal
jasOn SmiTH	75	Male	AB+	Hypertension	2021-01-11	Mark Adams	Moore-Taylor	UnitedHealthcare	20198.742737835055	176	Elective	2021-01-22	Lipitor	Inconclusive
dOnnA joHnSON	59	Female	A-	Cancer	2019-10-17	Daniel Molina	Stewart-Dominguez	Cigna	40055.594153053	465	Urgent	2019-11-08	Lipitor	Abnormal
denise GuERRero	18	Male	A-	Obesity	2019-05-09	Andrea Roach	Lamb-Herrera	Cigna	8906.669679400387	471	Urgent	2019-06-02	Ibuprofen	Normal
dAVid chandLer	68	Male	AB+	Hypertension	2020-06-20	Damon Hayes	and Sons Morrison	Cigna	14590.353756495078	454	Urgent	2020-07-01	Penicillin	Inconclusive
MiCHeLlE benDeR	72	Male	O-	Cancer	2020-07-21	Vincent Bell	Ellis-Roberson	Medicare	42853.98906218331	140	Emergency	2020-08-18	Ibuprofen	Normal
jessE mOLina	79	Female	AB-	Asthma	2019-05-22	Nicholas Obrien	and Glover Christensen, Jackson	Cigna	41102.28023225341	105	Emergency	2019-06-07	Penicillin	Normal
Rita NelSon	74	Male	B+	Hypertension	2019-09-15	Elijah Potts	Alvarez Austin Snyder, and	Cigna	21513.526584342126	438	Emergency	2019-10-11	Lipitor	Normal
JAnET Boyd	56	Male	B+	Diabetes	2019-12-23	Christina Webb	Erickson-Rodriguez	Medicare	37330.16091865425	230	Emergency	2020-01-07	Aspirin	Abnormal
cAthErIne wElCh	80	Female	A-	Cancer	2020-07-25	Donna Dunn	and Daniel Bryan Brown,	Blue Cross	4250.200821159205	334	Urgent	2020-08-11	Paracetamol	Inconclusive
jaSOn daVis	83	Male	AB-	Diabetes	2019-11-15	Sarah Davis	Sons and Sanchez	Medicare	22561.883669824154	216	Emergency	2019-12-07	Aspirin	Abnormal
ChRistOPheR reYnolDS	69	Male	B-	Diabetes	2020-09-15	Patty Day	Costa LLC	Cigna	35662.19841954475	256	Elective	2020-09-18	Lipitor	Abnormal
LEaH martINez	84	Female	O-	Hypertension	2023-08-08	Matthew Smith	Coleman-Aguilar	Cigna	34961.90671326528	327	Emergency	2023-09-01	Aspirin	Normal
mIchAeL DUArtE	60	Male	AB-	Asthma	2021-05-23	Christopher Prince	PLC Morrison	UnitedHealthcare	25999.13334993686	322	Elective	2021-06-20	Penicillin	Inconclusive
lauRa bAKEr	49	Female	AB-	Asthma	2020-07-22	Glenda Jones	Jones-Graham	UnitedHealthcare	25594.558474902253	258	Urgent	2020-08-12	Ibuprofen	Normal
cHArLeS tHOmPson	63	Male	A+	Cancer	2022-06-01	Raymond Watson	Ltd Brown	Medicare	21380.197228861714	406	Elective	2022-06-21	Lipitor	Inconclusive
juliA wade	21	Male	A-	Diabetes	2024-01-01	Dawn Herman	Bell and Davis Ross,	Aetna	12063.94847734541	140	Elective	2024-01-14	Lipitor	Normal
GLORIA VANCe	28	Female	O+	Asthma	2024-04-25	Mr. Matthew Luna	Allen Garcia and Wolf,	Medicare	25702.299610204038	376	Elective	2024-05-25	Aspirin	Abnormal
JoHn ATKINs	77	Male	O+	Asthma	2019-08-30	Derek Cruz	Lin Chan, and Moreno	Blue Cross	35252.89352641318	182	Emergency	2019-09-06	Aspirin	Abnormal
aNGElA miLlER	34	Male	A-	Cancer	2023-03-03	Daniel Padilla	Dennis, and Hood Guerra	Medicare	11175.23087404128	248	Urgent	2023-03-22	Paracetamol	Normal
MAriA sUtTon	83	Female	A-	Obesity	2020-01-16	Sydney Garcia	Inc Mercer	Medicare	42510.687790141914	286	Emergency	2020-02-03	Aspirin	Inconclusive
laureN tayloR	33	Female	B-	Arthritis	2024-03-15	Alexander Mcintosh	Garrett PLC	UnitedHealthcare	7475.740732901861	373	Elective	2024-03-20	Penicillin	Abnormal
erIC PINeDa	39	Male	O+	Diabetes	2022-10-12	Alexandria Harris	Rollins-Garrett	Blue Cross	6117.893627627148	144	Elective	2022-11-06	Aspirin	Normal
DOuGlAS tUrNeR	31	Female	B+	Hypertension	2020-03-01	Jacob Cabrera	Medina, and Allen Wilkins	Cigna	15092.075102151559	360	Elective	2020-03-06	Lipitor	Abnormal
dOrOTHY quiNn	75	Female	O+	Hypertension	2022-05-25	Christopher Patel	LLC Smith	Cigna	13354.514225106584	361	Elective	2022-06-02	Ibuprofen	Abnormal
CHrIstInA DyEr	44	Male	O-	Hypertension	2021-05-04	Matthew Brown	Martin Group	Medicare	9911.67807628763	477	Elective	2021-05-11	Aspirin	Abnormal
AlExaNdRIa cOLemaN	43	Female	O+	Hypertension	2023-06-20	Alex Davis	Hayes and Miller, Sawyer	Blue Cross	37095.5931757011	473	Urgent	2023-06-24	Penicillin	Normal
vICToRIa evanS	84	Female	B+	Obesity	2020-01-09	Megan Cohen	and Phelps Burke Fields,	UnitedHealthcare	20737.636299710197	217	Emergency	2020-02-06	Paracetamol	Inconclusive
wILliE maY	21	Female	AB-	Arthritis	2024-01-29	Victoria Horton	Inc Smith	UnitedHealthcare	24809.717443047346	379	Elective	2024-02-20	Penicillin	Abnormal
JOsEPH eLLiS	49	Male	A+	Cancer	2021-10-14	Joshua Graham	and Smith Conway, Byrd	Cigna	31511.119645728886	229	Elective	2021-11-01	Ibuprofen	Inconclusive
isaAc pEtErson	50	Female	O+	Cancer	2020-01-11	Joseph Johnson	LLC Roberts	UnitedHealthcare	23498.454798372062	351	Elective	2020-02-10	Aspirin	Inconclusive
wilLiAm baSs	31	Male	B+	Diabetes	2021-08-24	David Lee	Sons Gonzalez and	UnitedHealthcare	21915.77877623815	234	Urgent	2021-08-25	Aspirin	Abnormal
MicHaeL EvANS	40	Male	B+	Diabetes	2020-12-07	Michael Thomas	Johnson Kirby and Richard,	UnitedHealthcare	7868.688582267521	470	Urgent	2020-12-10	Paracetamol	Inconclusive
aNdREW hILL	68	Female	O+	Diabetes	2021-12-13	Wesley Mclaughlin	LLC Ware	Medicare	21747.82980135548	459	Urgent	2022-01-01	Aspirin	Abnormal
herbErT jiMEneZ	41	Female	AB-	Cancer	2024-01-03	Jenna Thomas	Thomas and Nguyen, King	Aetna	26036.67355909808	266	Emergency	2024-01-16	Lipitor	Inconclusive
saNdrA MuRphy	84	Male	A-	Asthma	2019-11-29	Angela Clayton	Bruce-Thomas	Aetna	27480.23808521855	253	Urgent	2019-12-24	Aspirin	Normal
MIcHAEl ElLiotT	70	Male	A-	Asthma	2019-09-08	Jose Wiggins	Baldwin, and Roberts Ray	Cigna	31266.835302199484	394	Urgent	2019-09-23	Ibuprofen	Normal
MArY SaVaGe	30	Female	O+	Arthritis	2021-01-12	Lisa Hart	Horton-Hines	Aetna	36081.22097955386	157	Elective	2021-02-04	Ibuprofen	Abnormal
CheRYl FOSTeR	57	Male	O+	Obesity	2020-10-09	Jay Wagner	and Lewis, Hardy Cooper	Cigna	24346.519426503222	242	Urgent	2020-11-07	Penicillin	Normal
mR. DaviD bOweN	63	Male	B-	Cancer	2023-09-24	Justin Joyce	Moore Group	Medicare	4022.198689280206	383	Elective	2023-10-10	Aspirin	Normal
cHRIStoPhEr WIlsON	55	Male	A+	Hypertension	2022-10-04	Nicole Craig	Nelson-Hawkins	Medicare	31632.73898112912	252	Urgent	2022-10-11	Ibuprofen	Normal
MatTHEW sHANnOn	30	Female	A+	Asthma	2019-06-24	Taylor Gregory	LLC Martinez	Aetna	29806.718220695766	224	Elective	2019-06-25	Paracetamol	Normal
jill cUNninGhaM	45	Male	O-	Arthritis	2022-03-22	Mark Potts	Ross LLC	Cigna	5956.234237607573	168	Urgent	2022-04-01	Penicillin	Normal
CHRIStIna bROwN	75	Female	B+	Cancer	2023-04-30	Raven Turner	Graves LLC	Aetna	1493.077679133391	319	Emergency	2023-05-30	Ibuprofen	Normal
connIE pAGe	42	Female	A+	Cancer	2024-02-06	Jeremy Johnson	Cowan Cardenas Allen, and	UnitedHealthcare	6257.128987997334	259	Elective	2024-02-27	Ibuprofen	Abnormal
DaViD LopeZ	82	Male	A+	Arthritis	2024-04-09	Lisa Adams	PLC Mann	Aetna	32968.23319367642	308	Emergency	2024-05-01	Aspirin	Normal
JAMES wILLIaMs	18	Female	A-	Arthritis	2021-12-01	Paul Hale	Inc Lopez	Medicare	35732.345352525204	241	Urgent	2021-12-18	Penicillin	Abnormal
andreW yANg	58	Female	AB-	Arthritis	2020-10-03	Laura Morrow	LLC Gonzalez	Medicare	13975.26995660279	336	Urgent	2020-10-30	Ibuprofen	Normal
maUREen duNn	69	Female	B-	Asthma	2023-01-06	Angela Brown	Lee-White	Aetna	14108.662397606497	279	Elective	2023-01-07	Aspirin	Inconclusive
andREw aRnoLd	69	Female	A-	Arthritis	2022-02-25	Amber Martinez	Rodriguez-Beck	Blue Cross	44253.719854882394	498	Urgent	2022-02-26	Paracetamol	Normal
MRs. CouRtneY MOore md	47	Male	AB+	Diabetes	2019-09-19	George Gilbert	King-Garza	Cigna	23136.667398154703	426	Emergency	2019-10-01	Penicillin	Normal
RaymoND bRuCe	35	Male	AB+	Diabetes	2020-05-13	Amy Murillo	and Nelson Blake, Gutierrez	Cigna	38101.625596836326	187	Elective	2020-05-25	Lipitor	Abnormal
samaNtHa bateS	44	Male	O-	Hypertension	2019-06-14	Richard Martin	Willis-Dixon	Cigna	24947.58793761651	278	Elective	2019-07-07	Aspirin	Abnormal
MaTTheW burNEtT	76	Male	AB-	Diabetes	2021-04-29	Nicole Cunningham	Arnold, Steele Scott and	UnitedHealthcare	9632.876199406164	369	Urgent	2021-05-16	Lipitor	Inconclusive
liNda BUtler	23	Female	O+	Diabetes	2023-11-07	Michael Owens	Sharp-Greer	Medicare	11209.41585347773	452	Emergency	2023-12-05	Lipitor	Abnormal
aNgEla WIley	82	Female	A-	Diabetes	2020-05-13	Sharon Jones	Jones, Valentine Pacheco and	Aetna	15850.205242730506	337	Urgent	2020-06-07	Aspirin	Abnormal
AusTIn AndERson	37	Male	AB-	Obesity	2020-07-14	Christopher Burke	Burns LLC	Medicare	28367.192248895895	297	Urgent	2020-07-23	Lipitor	Abnormal
deBorAh gArNer	79	Female	A+	Diabetes	2021-10-12	Brianna Powers	Floyd and Williams Stephenson,	UnitedHealthcare	49784.88625341037	465	Elective	2021-10-13	Penicillin	Inconclusive
eRic sMIth	61	Female	AB-	Obesity	2020-10-23	Mr. Brendan Young	Smith, Singh and Gonzales	Aetna	16155.880129231484	183	Emergency	2020-11-15	Ibuprofen	Inconclusive
CarrIE wHitEHEAD	48	Male	O-	Hypertension	2024-03-03	Pedro Stewart	Smith-Smith	Cigna	5352.5494880311635	405	Urgent	2024-03-27	Ibuprofen	Abnormal
dOmINIqUE MaLDOnADO	70	Female	A-	Arthritis	2020-03-11	Shelley Miller	Jenkins, Jenkins and Patterson	Aetna	44693.69113840874	280	Elective	2020-04-07	Paracetamol	Abnormal
jorGe singh	37	Female	O+	Diabetes	2023-08-29	Christopher Harris	Duran Mendoza and Scott,	Medicare	8656.283523875452	193	Emergency	2023-09-08	Penicillin	Normal
jIlL LANe	40	Male	AB-	Obesity	2020-06-17	Kenneth Brown	Frye Group	Aetna	27009.21240921247	287	Emergency	2020-07-05	Paracetamol	Normal
jAMES NGuyEn	39	Female	AB+	Diabetes	2023-02-26	Travis Johnson	Harding-Adams	Medicare	24977.267277168863	461	Urgent	2023-03-28	Lipitor	Inconclusive
dEbbIe sHaw	76	Male	A+	Arthritis	2021-02-08	Michael Mcdowell	Lopez Group	Cigna	12282.279457810402	215	Urgent	2021-02-12	Aspirin	Abnormal
emIlY vAldEZ	74	Male	B+	Cancer	2022-01-08	Kathy Murray	Powell Inc	Blue Cross	12989.24509987359	162	Emergency	2022-01-26	Aspirin	Normal
AlEJandRo PiErce	65	Male	B-	Cancer	2023-02-10	Alexander Williams	Duran-Scott	Blue Cross	22805.148245283897	450	Urgent	2023-03-10	Lipitor	Abnormal
oMaR LoPEZ	44	Female	AB-	Diabetes	2020-09-03	Rachel Duran	LLC Fletcher	Medicare	8194.526805195032	297	Emergency	2020-09-24	Penicillin	Abnormal
MArilyN fiGUEroa	80	Female	B-	Hypertension	2019-05-14	Alexandra Howard	Smith-Hicks	Cigna	39605.89074078776	404	Emergency	2019-05-15	Penicillin	Normal
sArA Green	48	Male	A+	Asthma	2023-06-02	Denise Rivera	LLC Dickerson	Medicare	50838.482955635955	101	Elective	2023-06-27	Lipitor	Abnormal
JeSsicA MilLEr	76	Male	AB-	Hypertension	2023-02-01	Matthew Lopez	Guerrero Group	Aetna	34020.24959386381	309	Urgent	2023-02-28	Ibuprofen	Abnormal
JoNaTHan gArcIa	65	Female	AB-	Hypertension	2022-10-06	Jason Williams	and Gardner Torres, Rosario	UnitedHealthcare	43940.13607357425	275	Emergency	2022-10-23	Penicillin	Abnormal
jOHn ThOmPsoN	52	Male	B+	Diabetes	2024-04-30	Thomas Schwartz	Wilson Sons and	Blue Cross	6789.917912056688	301	Urgent	2024-05-19	Paracetamol	Abnormal
clifFoRd belL	19	Male	A-	Arthritis	2020-05-15	Thomas Newton	PLC Rivera	Medicare	12073.328740080584	128	Elective	2020-05-21	Paracetamol	Abnormal
ChARlEs finlEY	26	Male	A-	Diabetes	2024-04-17	Pamela Harris	PLC Holmes	UnitedHealthcare	29283.60402744048	271	Emergency	2024-04-22	Ibuprofen	Normal
MrS. MOnICA Craig	31	Female	O-	Obesity	2019-09-17	Sherri Hill	Taylor Mcintosh and Ross,	Medicare	14265.93681336909	303	Emergency	2019-10-17	Aspirin	Abnormal
HEiDI EVaNs	84	Male	A+	Hypertension	2019-06-16	Joseph Cole	Anderson-Miller	Blue Cross	25664.352537981984	482	Emergency	2019-06-30	Lipitor	Inconclusive
MR. tImOtHY hOwARd	54	Male	A+	Asthma	2021-05-04	Michelle Wheeler	Martin-Terry	Aetna	29245.254604923004	238	Emergency	2021-05-15	Penicillin	Inconclusive
MarIO CoX	84	Female	B-	Cancer	2022-01-06	Amy Kennedy	Inc Meyer	Aetna	24557.935399688347	119	Urgent	2022-01-09	Aspirin	Normal
lUIs BarNES	82	Male	O-	Diabetes	2020-08-12	Dustin Mcdaniel	PLC Phillips	Aetna	23437.296075334325	120	Emergency	2020-09-07	Penicillin	Inconclusive
SydNeY tuCker	22	Female	AB+	Hypertension	2022-09-21	Angela Melton	Schneider and Hopkins Oconnor,	UnitedHealthcare	12074.068569831332	220	Urgent	2022-09-29	Ibuprofen	Abnormal
andre HArVEy	76	Male	AB-	Arthritis	2022-10-04	Kathleen Davis	Bauer Inc	UnitedHealthcare	26434.271210819643	354	Urgent	2022-10-07	Lipitor	Normal
KIMBErly vasqueZ	26	Male	A-	Obesity	2023-10-23	Jennifer Bennett	Cowan Inc	UnitedHealthcare	38142.10967805347	313	Urgent	2023-11-18	Penicillin	Abnormal
beNjAmIn KErR	77	Male	B+	Asthma	2022-07-04	John Bush	Burns-Callahan	Medicare	3825.0925445786647	425	Elective	2022-07-30	Lipitor	Normal
ALeXIS sImMoNs	77	Female	A-	Obesity	2022-03-31	Sheila Schwartz	Moore-Smith	Cigna	28157.61794599653	379	Emergency	2022-04-21	Aspirin	Inconclusive
DAvid HEnsleY	43	Male	AB+	Hypertension	2020-03-03	Mrs. Stephanie Miller	Taylor Johnson, Beasley and	Medicare	44211.016696409504	324	Urgent	2020-03-15	Ibuprofen	Abnormal
CHrIstinE DYEr	18	Female	O+	Hypertension	2021-01-08	Mike Carter	Young Wright Davis, and	Aetna	21072.767468832488	189	Elective	2021-01-28	Paracetamol	Inconclusive
sHari wIllIaMs	71	Male	B+	Diabetes	2021-08-17	Eric Haynes	Wood and Murphy Jones,	Aetna	25100.38028154659	110	Emergency	2021-09-07	Ibuprofen	Normal
tammy jaCKSon	77	Male	A-	Hypertension	2024-02-14	Victoria Cox	Gonzalez and Stevens Ruiz,	Medicare	34006.63002182424	411	Urgent	2024-02-18	Paracetamol	Abnormal
KiMBErLy cRawFOrd	34	Male	AB-	Hypertension	2021-07-08	Kimberly Bernard	Willis-Mcgee	Cigna	15343.042766926077	450	Emergency	2021-07-21	Paracetamol	Normal
dONnA smitH	63	Male	B+	Diabetes	2019-08-29	Bob Vega	Williams-Meza	Medicare	39934.841285285176	212	Urgent	2019-09-21	Ibuprofen	Abnormal
TAylOr pEteRSEn	77	Male	A+	Obesity	2023-07-20	Ryan Porter	King Weiss, and West	Aetna	42829.63252472385	193	Urgent	2023-08-14	Lipitor	Abnormal
CHriS sTEVeNsON	70	Male	A-	Diabetes	2019-10-10	Deborah Mccarthy	Benson PLC	Blue Cross	26499.4164252388	116	Urgent	2019-10-27	Aspirin	Normal
LesLIe CoLlins	26	Male	O-	Hypertension	2019-11-12	Gail Armstrong	Morgan and Wilcox Barnett,	Blue Cross	47839.77039037178	199	Urgent	2019-11-16	Penicillin	Normal
DEBORaH moORE	36	Male	O+	Asthma	2020-03-09	Angela Massey	Rubio LLC	UnitedHealthcare	45412.65981318692	352	Emergency	2020-04-03	Paracetamol	Abnormal
JAMeS hOrtOn	68	Female	A+	Hypertension	2021-08-23	Ana Thomas	Lee Chambers, and Foley	Medicare	45476.561592137106	473	Emergency	2021-09-18	Penicillin	Abnormal
kArLa CrAWFoRd	51	Male	O+	Asthma	2023-10-10	Ian Davenport	Hurley Ltd	UnitedHealthcare	44926.673917424334	453	Emergency	2023-10-15	Paracetamol	Inconclusive
PetEr spENcer	46	Female	O-	Arthritis	2021-03-10	Michelle Clark	PLC Trujillo	Aetna	8017.510404335404	104	Urgent	2021-03-12	Lipitor	Abnormal
lIsA McCLure	58	Male	A-	Arthritis	2022-09-07	James Chen	Henson-Harmon	UnitedHealthcare	27565.26065728902	414	Emergency	2022-09-29	Paracetamol	Normal
mARilYN TRAn	38	Female	AB-	Hypertension	2023-07-04	Vanessa Mclaughlin	Jacobs-Howell	Cigna	44442.61095837829	456	Emergency	2023-07-17	Ibuprofen	Abnormal
niCOLe hARRison	55	Female	O+	Arthritis	2022-06-21	Allen Mcintosh	Williams PLC	Cigna	27643.323401857757	183	Elective	2022-06-28	Aspirin	Normal
cHad MAldOnadO	77	Male	O-	Cancer	2019-07-05	Briana Pittman	Martin PLC	Aetna	27530.229484054744	491	Elective	2019-07-15	Paracetamol	Inconclusive
ARiaNa brOWN	72	Female	B+	Hypertension	2020-02-10	Ronald Crawford	Mata Norman, Holmes and	Aetna	47601.551677905685	384	Emergency	2020-02-14	Lipitor	Inconclusive
Robert DUnN	26	Female	B+	Arthritis	2022-09-12	David Taylor	Brown LLC	Aetna	36680.2697095196	162	Urgent	2022-09-19	Paracetamol	Inconclusive
tEReSA HARriSOn	29	Female	O-	Asthma	2021-06-14	Brandon Crawford	Ward-Crosby	Medicare	29560.986174907688	363	Urgent	2021-07-01	Penicillin	Normal
ThOMAS arNold	85	Female	A-	Cancer	2021-02-09	Jordan Martinez	Wong-Booth	Blue Cross	49121.41107450952	281	Urgent	2021-03-09	Penicillin	Inconclusive
crYstAl simPSon	37	Female	A+	Cancer	2023-11-16	Sara Simmons	and Valencia Flores, Byrd	Blue Cross	35722.02234543176	257	Emergency	2023-12-03	Paracetamol	Inconclusive
gEORGe PHILlIPS	69	Female	A-	Asthma	2021-03-21	Timothy Guerra	Collins-Gutierrez	UnitedHealthcare	11202.346692134328	145	Elective	2021-03-25	Aspirin	Abnormal
jEFfREY gUtierREz	27	Male	B-	Diabetes	2021-06-23	Sara Thomas	Cameron Black Davis, and	Medicare	31555.500568845364	403	Urgent	2021-07-23	Aspirin	Normal
PAUL maCK	77	Male	B+	Obesity	2023-05-14	Brian Holmes	Group Rivera	Medicare	44075.25208426647	288	Urgent	2023-05-27	Penicillin	Abnormal
kIMBeRLy rAmirez	55	Female	B-	Obesity	2024-02-01	Robert Wyatt	PLC Davis	UnitedHealthcare	26408.469156782223	236	Elective	2024-02-21	Paracetamol	Abnormal
sArah viLLaRReaL	75	Male	O+	Arthritis	2023-06-20	Jacob Deleon	Ltd Taylor	Medicare	43770.11791232165	193	Emergency	2023-07-08	Lipitor	Abnormal
CHLoe hUNT	74	Female	O-	Asthma	2019-12-05	Craig Hunt	Anderson, Smith Smith and	Aetna	3353.6354188244195	406	Emergency	2019-12-06	Lipitor	Abnormal
Heidi POpe	38	Male	B+	Asthma	2021-11-22	Wanda Sanchez	and Walker Smith Cannon,	Aetna	34469.85259068526	255	Emergency	2021-12-02	Ibuprofen	Abnormal
megAn GRaY	61	Male	AB-	Asthma	2023-07-29	Scott Kennedy	Williams LLC	Medicare	30304.558382291212	273	Emergency	2023-08-14	Ibuprofen	Normal
SANdra SotO	38	Female	AB+	Obesity	2019-05-24	Cynthia Sexton	Ayers-Alvarez	Cigna	20022.794459073975	301	Urgent	2019-06-16	Paracetamol	Inconclusive
brenda LE	28	Male	A+	Cancer	2020-10-27	Julian Hernandez	Walsh Alexander, and Dennis	Aetna	19993.538493329863	168	Emergency	2020-11-11	Penicillin	Normal
Lori riVaS	65	Male	A-	Obesity	2020-09-18	Robin Schwartz	Nelson PLC	UnitedHealthcare	29921.44306985865	369	Elective	2020-10-09	Ibuprofen	Normal
rOGEr HaMiLtOn	44	Female	O-	Arthritis	2020-05-16	Luis Franklin	Group Kim	Cigna	36508.848047709864	304	Elective	2020-05-26	Lipitor	Normal
MelissA WaLleR	58	Male	B-	Obesity	2020-05-15	Alejandro Pearson	Hess Sons and	Aetna	26697.1825438447	355	Urgent	2020-06-11	Aspirin	Abnormal
daRRYl wiLliaMs	38	Female	AB+	Obesity	2021-06-26	Mary Jackson	Cardenas, and Fields Nichols	Blue Cross	4289.026756063337	441	Elective	2021-06-30	Ibuprofen	Inconclusive
mOnIca wALKeR	49	Female	A-	Asthma	2021-02-10	Samantha Eaton	Fisher Kirk, and Becker	Cigna	34804.88395505898	456	Urgent	2021-02-16	Ibuprofen	Abnormal
tERESa CampbELL	35	Female	A-	Obesity	2020-05-23	Brian Hobbs	Jenkins-Jackson	Cigna	2280.7449688351526	210	Urgent	2020-06-22	Lipitor	Abnormal
frEDeriCK MCiNtOsh	45	Female	O+	Cancer	2020-09-23	Chris May	Jackson Hammond and Garcia,	UnitedHealthcare	3290.1474014435234	208	Elective	2020-10-16	Ibuprofen	Normal
DeBRa hArriS	41	Male	A-	Arthritis	2023-06-23	Mary Richardson	Inc Miller	Blue Cross	44839.305941457955	138	Emergency	2023-06-27	Penicillin	Abnormal
ChAd GrEEn	77	Female	A+	Hypertension	2021-10-21	David Moore	LLC Smith	Medicare	15018.44214963639	473	Elective	2021-10-24	Aspirin	Abnormal
TErRy mARTIn	66	Female	O+	Hypertension	2022-09-27	Karen Oconnor	Schroeder-Walker	Cigna	23094.17705497517	384	Urgent	2022-10-05	Ibuprofen	Abnormal
madISon PAlmEr	72	Female	A+	Arthritis	2020-11-12	Tasha Meyer	Mcguire and Wheeler, Morris	Aetna	49032.0342719359	128	Urgent	2020-12-09	Ibuprofen	Normal
MIchaEl JONes	85	Female	A+	Asthma	2023-10-30	Jose Smith	Washington-Sanchez	Cigna	27783.86720534557	326	Urgent	2023-11-25	Penicillin	Inconclusive
mICHAEL nEwMAn	52	Male	A+	Diabetes	2022-01-20	Janet Elliott	Dawson-Baker	Medicare	16660.530070844536	409	Urgent	2022-02-15	Paracetamol	Inconclusive
LindSEY tURNeR	78	Male	B+	Cancer	2021-12-14	Paul Harding	LLC Perez	Aetna	28921.58546326287	359	Emergency	2022-01-05	Lipitor	Abnormal
NIcoLE HaLL	55	Female	A+	Arthritis	2022-04-13	Mr. Zachary Williams	Sons and Olson	Aetna	27100.222471486784	397	Elective	2022-04-22	Ibuprofen	Inconclusive
LeSlie rotH	19	Male	B-	Obesity	2024-03-27	Troy Williams	Bell-Thomas	Blue Cross	37309.35215875852	431	Emergency	2024-03-31	Penicillin	Inconclusive
rOBert ROBeRtS	47	Male	A-	Cancer	2024-03-18	Dennis Cabrera	Thompson-Thomas	Cigna	23995.147396240416	302	Urgent	2024-03-21	Aspirin	Inconclusive
ERic TorRES	41	Female	B+	Arthritis	2023-01-06	Cassidy Thompson	Kelly Johnson, Parker and	UnitedHealthcare	43882.30153362518	434	Elective	2023-01-28	Aspirin	Normal
REbecCA moore	36	Female	O+	Cancer	2019-09-03	Michelle Perez	Tanner Smith Miller, and	UnitedHealthcare	21561.772386699362	127	Urgent	2019-09-05	Lipitor	Abnormal
STEve goODMAN	77	Female	O+	Asthma	2023-02-09	Joy Lewis	Johnson and Doyle, Collins	Blue Cross	44206.13490424733	169	Emergency	2023-03-03	Paracetamol	Normal
TErESa StRong	55	Male	B-	Hypertension	2022-03-31	Candice Cardenas	Inc Taylor	Blue Cross	17463.24240188673	329	Urgent	2022-04-03	Aspirin	Normal
BRaNdon SMiTh	50	Female	AB-	Obesity	2019-12-15	Melanie Cook	Inc Williams	Aetna	45885.548268368206	427	Emergency	2020-01-05	Aspirin	Inconclusive
MoNiCA WhITe	72	Female	AB-	Arthritis	2022-03-12	Theodore Ramos	King-Henry	UnitedHealthcare	7538.411977553317	340	Urgent	2022-03-20	Ibuprofen	Abnormal
saRa HARRIs	58	Male	AB+	Diabetes	2023-03-04	Rodney Hall	Cruz and Hahn, Gibbs	Medicare	7138.206761058356	448	Urgent	2023-03-14	Lipitor	Abnormal
katHLEeN saNdovAl	76	Male	AB-	Hypertension	2019-08-25	Sonya Miller	and Higgins Mckay, Cruz	Blue Cross	17338.246449370265	458	Elective	2019-09-23	Ibuprofen	Normal
CAROLinE milleR	50	Female	AB-	Obesity	2022-04-27	Victoria Lara	Johnson-Mitchell	Aetna	7093.997461527426	257	Emergency	2022-05-13	Aspirin	Normal
JENnIfeR BAKEr	40	Male	AB+	Diabetes	2024-01-29	Kelly Watson	Vincent, Walker Parsons and	Blue Cross	32956.18444516275	232	Elective	2024-02-26	Penicillin	Inconclusive
KrIsTIna PAynE	38	Male	AB+	Diabetes	2021-03-13	Kari Ramos	Collins-Mcdonald	Cigna	17765.683704862662	367	Urgent	2021-03-18	Penicillin	Inconclusive
sTAcy jOnes	31	Male	AB+	Arthritis	2023-11-28	Sydney Robbins	Kelly-Tapia	UnitedHealthcare	30988.296317377502	135	Emergency	2023-12-07	Ibuprofen	Abnormal
MichaEl RaMoS	82	Male	AB-	Asthma	2020-05-25	Bobby Becker	Williams-Peterson	Aetna	14168.500889391682	427	Elective	2020-05-30	Lipitor	Inconclusive
MichAEl MezA	25	Female	O+	Hypertension	2022-02-01	Daniel Watkins	LLC Merritt	UnitedHealthcare	11167.109258706716	140	Urgent	2022-02-20	Lipitor	Normal
rAndY sHAW	84	Female	B+	Diabetes	2020-02-06	Karen Ramirez	Ryan-Miller	Aetna	16972.595476496856	374	Emergency	2020-02-08	Ibuprofen	Normal
aNn sUllIVAn	28	Male	B-	Obesity	2024-02-08	Craig Cooper	Mcintosh-Cantu	Aetna	44867.88628507936	266	Urgent	2024-03-08	Lipitor	Inconclusive
Amy wHIte	70	Female	B+	Hypertension	2023-02-09	Erin Oconnell	PLC Hill	Medicare	7754.756924447364	184	Elective	2023-02-13	Lipitor	Normal
nichOlAS SulLIvAN	63	Male	B+	Cancer	2020-12-15	Carlos Jennings	and Perkins, Long Herring	Blue Cross	28356.685971565345	175	Urgent	2020-12-23	Paracetamol	Abnormal
jENniFER jOhnsON	70	Female	AB+	Asthma	2024-02-29	Kimberly Freeman	Russell, and Barnett Williams	UnitedHealthcare	12869.428491816165	182	Emergency	2024-03-16	Aspirin	Inconclusive
jonAtHaN yOUNG	66	Female	B+	Hypertension	2024-02-18	Mrs. Lisa Lucas DVM	Lambert-Richardson	Medicare	49125.37574088965	217	Urgent	2024-03-11	Penicillin	Inconclusive
GLEnn RodrIgueZ	72	Female	A+	Hypertension	2023-07-02	Rachel Wallace	Morgan, Stephenson and Frazier	Cigna	19950.75547449666	332	Emergency	2023-07-17	Lipitor	Inconclusive
chrisTOPhER HurSt	76	Female	AB+	Diabetes	2020-05-30	Laura Washington	Taylor Reyes and Bowers,	Aetna	9747.668092827731	261	Urgent	2020-06-19	Ibuprofen	Inconclusive
patRIcK smITh	84	Male	AB-	Asthma	2021-04-16	Jamie Bright	PLC Gaines	Aetna	44452.6681089552	380	Emergency	2021-04-17	Paracetamol	Inconclusive
mArk LAne	53	Male	AB+	Hypertension	2021-09-16	Paul Chen	and Neal Vargas, Welch	UnitedHealthcare	40786.35447534098	357	Elective	2021-10-15	Paracetamol	Abnormal
aMANDa wIlson	31	Male	B-	Hypertension	2021-07-23	Susan Clark	Howe-Mitchell	UnitedHealthcare	28062.07813262707	222	Elective	2021-08-13	Ibuprofen	Abnormal
cARrie ScoTt	67	Male	AB-	Arthritis	2021-03-12	Cheryl Maxwell	Becker LLC	Aetna	1061.078136951669	335	Urgent	2021-04-07	Lipitor	Abnormal
DaltoN TuCKEr	56	Male	A-	Diabetes	2019-05-26	Thomas Harding	Vargas-Walker	UnitedHealthcare	13670.11031140224	482	Urgent	2019-06-18	Lipitor	Normal
cyNTHiA willIams	25	Male	A-	Obesity	2023-11-01	Jessica Lawrence	Henderson-Cruz	Cigna	20161.43740991048	169	Urgent	2023-11-19	Lipitor	Abnormal
StevEn PRIcE	84	Female	AB+	Hypertension	2022-06-11	Jose Strickland	Holt-Hale	UnitedHealthcare	2080.2559465312115	460	Elective	2022-06-15	Paracetamol	Inconclusive
anNa ClEMENtS	80	Male	A-	Arthritis	2022-03-11	Lee Richard	and Cohen Nelson, Davidson	Aetna	30322.532665874154	419	Urgent	2022-04-09	Paracetamol	Inconclusive
hEIdI BuCHanan	41	Male	A-	Asthma	2023-04-03	Margaret Booker	Brooks PLC	Blue Cross	33256.48914417586	387	Elective	2023-04-16	Paracetamol	Inconclusive
aNneTte PruiTt	70	Female	A-	Obesity	2021-03-24	Jimmy Savage	and Sons Curry	Medicare	47469.17732637843	212	Elective	2021-04-11	Ibuprofen	Abnormal
karI welLs	38	Female	AB+	Obesity	2021-07-09	Heather Fuller	Group Owens	Aetna	17150.1584314546	323	Elective	2021-07-26	Ibuprofen	Abnormal
JAY galloWaY	74	Female	O+	Asthma	2021-01-20	Debra Everett	Group Peters	Blue Cross	-109.09712199628302	381	Emergency	2021-02-09	Ibuprofen	Abnormal
cLiFfOrD lEe	32	Female	A-	Diabetes	2020-05-22	Walter Jacobs	Vang, and Cook Moore	Cigna	44695.261740053546	166	Emergency	2020-06-14	Paracetamol	Abnormal
mELISSa nGuYen	29	Male	A-	Hypertension	2022-09-19	Breanna Simmons	Sons and Lewis	Aetna	15157.877025097483	351	Elective	2022-10-02	Lipitor	Inconclusive
zaChaRY reED	77	Male	AB-	Arthritis	2023-08-12	Matthew Harrison	Haynes Lopez and Simon,	Medicare	23545.37994067853	259	Urgent	2023-08-17	Lipitor	Normal
JUDY RUIz	56	Female	O+	Obesity	2020-08-09	Emily Molina	Walker Sons and	Medicare	17461.85469146643	335	Elective	2020-09-01	Aspirin	Inconclusive
daVID bOwmAN	54	Female	O+	Arthritis	2023-06-19	Pamela Williams	and Leon Anderson, Arnold	Cigna	21623.03531430483	356	Emergency	2023-07-13	Ibuprofen	Inconclusive
erICA STeVENS	77	Female	O+	Asthma	2019-09-03	Angela Garcia	Santana-Thomas	Cigna	2810.2626239633155	329	Emergency	2019-09-27	Penicillin	Inconclusive
JoRDAN waRREn	21	Female	O+	Hypertension	2022-10-16	Amy Nguyen	Hayes Ltd	Cigna	31420.52747489527	438	Urgent	2022-10-25	Aspirin	Abnormal
lEE WHIte	36	Female	AB-	Asthma	2021-10-31	Kim Dean	Baker-Gill	Aetna	49675.00926370795	279	Elective	2021-11-26	Ibuprofen	Normal
JULiE goNZalez	36	Male	B+	Diabetes	2022-08-19	Curtis Hopkins	Cook-Fischer	UnitedHealthcare	18598.20178472179	228	Urgent	2022-09-10	Lipitor	Normal
SuMmer heRmAN	32	Male	A-	Obesity	2023-08-09	Tara Robinson DDS	Garcia-Nichols	Cigna	22810.13596093742	357	Urgent	2023-09-07	Aspirin	Abnormal
anGeLa cOx	38	Female	O-	Asthma	2020-12-02	Kevin Green	LLC Baker	UnitedHealthcare	35251.71977154583	465	Emergency	2020-12-16	Penicillin	Abnormal
stevEn wILLIams	73	Male	AB-	Cancer	2019-08-23	Dr. Jennifer Weeks	Gallegos Ltd	Medicare	39611.23921610475	431	Emergency	2019-09-02	Penicillin	Abnormal
sUsan leE	79	Male	AB+	Diabetes	2021-09-14	Joy Rojas	Nash Stevenson and Martinez,	UnitedHealthcare	26350.003437665913	369	Emergency	2021-09-16	Aspirin	Inconclusive
WILLiAm rODriGuez	55	Female	B-	Cancer	2020-04-21	Leslie Cook	Miller-Bell	Cigna	1934.7516416367866	351	Urgent	2020-05-21	Aspirin	Inconclusive
mike mcbRIdE	58	Male	AB+	Asthma	2023-08-07	Ashley Petersen	Gray and Harris, Oneal	Blue Cross	23771.689216187304	143	Urgent	2023-08-28	Penicillin	Abnormal
HEaTHeR cARtEr	61	Female	B+	Cancer	2020-07-13	Daniel Barnes	Ltd Carter	UnitedHealthcare	28761.362695690204	133	Urgent	2020-07-29	Aspirin	Abnormal
ELiZABeth iBaRrA	45	Male	B-	Asthma	2019-07-31	Tara Smith	Sons Hodges and	Blue Cross	47629.61501918771	204	Emergency	2019-08-11	Paracetamol	Normal
GRACE haWKinS	34	Female	O+	Hypertension	2022-05-11	Jennifer Taylor	Henderson and Sons	Medicare	2851.5154457648864	237	Elective	2022-05-29	Paracetamol	Normal
Kiara CLARk	31	Female	A-	Cancer	2021-02-03	Martin Arnold	Frey and Leon Espinoza,	Cigna	9829.914581855013	182	Urgent	2021-02-28	Aspirin	Inconclusive
KImBeRLy wElcH	37	Female	AB-	Diabetes	2023-11-23	Kerri Wright	Barnett LLC	Aetna	22039.6776352082	253	Elective	2023-11-27	Ibuprofen	Abnormal
JeFfREy baILey	48	Female	A+	Hypertension	2023-01-31	Jonathan Fields	Ramos-Simon	Aetna	25487.49166968035	178	Emergency	2023-02-21	Paracetamol	Abnormal
JOhN FoX	67	Male	A+	Hypertension	2024-04-20	David Hayes	Cook-Hurst	Cigna	22506.85995251781	211	Urgent	2024-04-29	Paracetamol	Inconclusive
sHAuN ACoSTa	78	Female	O+	Cancer	2023-11-20	Juan Andrews	Ramirez-Hebert	Cigna	30659.375833619106	179	Emergency	2023-12-10	Lipitor	Normal
RogER SOtO	42	Female	B-	Arthritis	2019-07-05	Clifford Fuller	Frank Hernandez, Taylor and	Blue Cross	30046.27893659327	376	Emergency	2019-07-24	Aspirin	Inconclusive
hAnNaH bArton	61	Female	AB+	Arthritis	2019-06-02	Kimberly Anderson	Parker-Petersen	UnitedHealthcare	42966.499367580334	242	Elective	2019-06-19	Lipitor	Inconclusive
ChrISTopheR CaSTIlLo	64	Male	B+	Cancer	2020-04-06	Nicholas Fuller	Medina, Wright and Shaffer	Aetna	49899.94595355122	419	Urgent	2020-04-11	Lipitor	Normal
lARry SinGleTOn	31	Female	A-	Diabetes	2022-04-05	Ryan Hall	and Grant Hamilton Edwards,	Medicare	2924.4728235288467	396	Urgent	2022-04-12	Ibuprofen	Normal
THomaS DonAldson	79	Male	AB-	Obesity	2019-06-26	Keith Bates	PLC Hunt	Cigna	12412.108329359227	292	Urgent	2019-07-21	Ibuprofen	Inconclusive
tIMoTHY MEadOWs	80	Male	O-	Cancer	2023-03-15	Brenda Ramsey	and Webb Robinson, Hicks	Blue Cross	752.0328994229559	361	Urgent	2023-04-14	Aspirin	Abnormal
DANiel brooKs	83	Male	AB-	Hypertension	2022-08-26	Emma Kramer	Collins Woodward Martinez, and	Blue Cross	26023.361305215163	260	Elective	2022-09-05	Paracetamol	Abnormal
TIm daVIs	27	Male	B+	Hypertension	2020-02-06	Adrienne Rodriguez	Hale Garner, Schultz and	UnitedHealthcare	14917.96281109846	167	Elective	2020-02-18	Penicillin	Abnormal
ThEREsa WrIGHt	30	Female	B-	Asthma	2024-03-19	Maurice Cox	Inc Anderson	Aetna	43838.29197754161	386	Elective	2024-03-26	Aspirin	Abnormal
BrIAn dOWNS	39	Male	AB-	Obesity	2022-07-07	Daniel Smith	Garcia Duncan Peters, and	Cigna	38136.61348322598	246	Elective	2022-07-14	Penicillin	Abnormal
ThomAs LeE	41	Male	AB+	Diabetes	2024-01-19	Aaron Manning	and English Sanders, Wilcox	Medicare	48413.77488234465	293	Emergency	2024-02-08	Ibuprofen	Inconclusive
CUrTis GArCia	78	Female	A-	Diabetes	2022-01-13	Donna Jones	Moore-Myers	Blue Cross	37669.689103143995	452	Emergency	2022-02-03	Aspirin	Normal
TaMMY rIveRs	25	Male	B-	Cancer	2020-04-26	Charles Daniel	and Reeves Sons	Medicare	34789.05006439876	406	Emergency	2020-04-28	Paracetamol	Normal
BRAnDON jOHnson	53	Male	AB+	Asthma	2023-12-21	Christian Arnold	Walker, and Webb Morton	Cigna	13907.107126532263	413	Elective	2024-01-20	Aspirin	Abnormal
PEter RichARDSON	22	Female	AB+	Hypertension	2020-01-04	Christopher Zuniga	Thompson Ritter Austin, and	UnitedHealthcare	41270.61337531058	162	Emergency	2020-01-19	Paracetamol	Inconclusive
MRS. rAcHEL sPeNcER	65	Male	A+	Arthritis	2020-02-08	Jeffrey Carr	and Moyer Powell, Padilla	Cigna	6239.649914324642	369	Elective	2020-02-14	Penicillin	Abnormal
chrISTOpheR GReEn	37	Female	AB-	Diabetes	2022-04-29	Sean White	Nelson-Edwards	Medicare	14265.811616217688	437	Elective	2022-05-13	Paracetamol	Normal
wILLiAm SIms	25	Female	B+	Arthritis	2020-04-05	Kurt Scott	LLC English	Cigna	16520.92307127606	448	Elective	2020-04-20	Ibuprofen	Inconclusive
LISA BooKeR	62	Female	O+	Arthritis	2019-12-02	Robert Johnson	Jones-Lee	UnitedHealthcare	35057.11282992276	447	Emergency	2019-12-09	Aspirin	Inconclusive
BoNnie bUckLey	38	Male	A-	Asthma	2021-03-19	Zachary Crawford	Reed-Medina	UnitedHealthcare	4218.549434939637	495	Elective	2021-04-08	Penicillin	Abnormal
EliZAbeTh MicHAeL	58	Female	B-	Asthma	2023-10-07	Jasmine Zimmerman	Inc Stevens	Medicare	36771.41217929528	362	Emergency	2023-10-08	Ibuprofen	Inconclusive
JASOn Lynch	44	Male	A+	Obesity	2021-09-10	Christopher Stokes	Rodriguez and Becker Holmes,	Cigna	35520.396823340634	460	Urgent	2021-10-08	Aspirin	Normal
aMBER ORtiz	62	Male	O+	Asthma	2021-10-14	Charles Moore	Jacobs Owens Smith, and	Blue Cross	7656.635667950255	445	Emergency	2021-10-29	Ibuprofen	Normal
sUsaN LynCh	46	Female	AB+	Diabetes	2023-10-24	Brenda White	Davis-Nguyen	Medicare	34599.40943140091	106	Urgent	2023-10-29	Lipitor	Inconclusive
ANdRew WaLsH	29	Male	B-	Arthritis	2022-12-28	Steven Mills	Moore Cooper, Wilson and	Aetna	2436.5205899353414	261	Urgent	2023-01-15	Paracetamol	Abnormal
maRy beLl	35	Female	O+	Diabetes	2023-12-31	Dorothy Simmons	and Salazar, Gonzales Jones	Blue Cross	32680.606993711255	493	Emergency	2024-01-04	Paracetamol	Abnormal
mOniCA JameS	46	Female	B+	Asthma	2022-02-07	Theresa Martin	Hunt Inc	Cigna	1790.315234891964	259	Urgent	2022-02-23	Paracetamol	Normal
aMY OsBorNE	85	Male	A+	Hypertension	2020-06-12	Steve Hood	PLC Cox	Medicare	2284.4294745165503	445	Urgent	2020-06-14	Ibuprofen	Inconclusive
zaCHaRy riCE	37	Female	AB-	Diabetes	2022-10-16	Darlene Mills	Welch Carr and Kennedy,	UnitedHealthcare	37152.645285604565	335	Emergency	2022-10-28	Paracetamol	Abnormal
AnTHony JoNeS	62	Female	AB-	Cancer	2022-01-11	Maria Morales	Group Stein	Medicare	21169.114218735886	130	Emergency	2022-01-15	Lipitor	Normal
ChrISTiNA burNS	45	Female	B+	Asthma	2022-11-13	John King	Taylor Inc	Blue Cross	31028.001187322527	247	Elective	2022-11-16	Ibuprofen	Normal
kAtheriNe bass	33	Male	O-	Arthritis	2022-07-24	Nicole Parker	Kidd Inc	Aetna	1468.2438306255642	492	Urgent	2022-08-14	Penicillin	Abnormal
clAUDIa tyLER	44	Female	AB+	Obesity	2019-06-25	Adrienne Matthews	Hurst, Thompson and Walls	Medicare	35284.167271145314	464	Urgent	2019-07-10	Lipitor	Normal
RObERT edWArds	29	Female	AB-	Asthma	2020-06-19	Thomas Miranda	Black-Stevens	Aetna	4288.608247540553	500	Urgent	2020-07-08	Ibuprofen	Normal
JILL sErRaNO	35	Female	AB+	Diabetes	2020-02-06	Jill Nelson	Collins and Murray Taylor,	UnitedHealthcare	19769.292930192478	464	Elective	2020-02-24	Ibuprofen	Inconclusive
tRoY goULd	45	Female	A+	Hypertension	2023-12-17	Kimberly Malone	Wilson Whitney Henderson, and	UnitedHealthcare	30430.10013176955	361	Urgent	2024-01-12	Paracetamol	Normal
John HOBbS	49	Female	B-	Cancer	2022-08-05	Destiny Nichols	Vaughan, Adams and Garcia	Blue Cross	38716.054193641794	185	Urgent	2022-08-11	Penicillin	Abnormal
MArK hUnteR	39	Male	O+	Asthma	2020-09-28	Michael Johnson	Vazquez and Sons	UnitedHealthcare	15563.56601798877	232	Urgent	2020-10-05	Paracetamol	Inconclusive
ChRistiNa MiLLeR	80	Male	O+	Obesity	2020-09-16	Mark Ewing	Aguilar Mullins and Schmidt,	Cigna	27670.952001636415	330	Elective	2020-10-13	Ibuprofen	Abnormal
aNDReA torReS	80	Female	A-	Hypertension	2020-01-27	Michael Collins	Rivera-Norton	Aetna	10757.122920715588	291	Emergency	2020-02-21	Penicillin	Inconclusive
christiaN WAShINGTON md	51	Male	A-	Asthma	2020-06-11	Angelica Chavez	Williams, and Howard Meyer	Medicare	43582.94096475219	231	Emergency	2020-06-16	Paracetamol	Normal
CHRIstOphER ChARleS	70	Female	B-	Arthritis	2019-12-04	Cassandra Knight	Robbins-Wiggins	Blue Cross	27005.534287048722	412	Emergency	2020-01-02	Lipitor	Normal
saRA hall	68	Male	A+	Diabetes	2020-12-05	Lisa Davenport	and Hess, Nguyen Everett	Medicare	6078.838574632307	478	Emergency	2020-12-18	Ibuprofen	Inconclusive
JOsHua PATeL	49	Male	A-	Cancer	2021-05-22	Donna Brown	Holland-Brown	Aetna	49343.017033204815	301	Urgent	2021-06-08	Aspirin	Normal
BrianNa MoreNo	54	Female	O+	Asthma	2022-06-02	Christopher Jones	Santiago PLC	UnitedHealthcare	16515.7559054095	373	Urgent	2022-06-07	Aspirin	Inconclusive
Jenna TURneR	81	Male	B-	Arthritis	2022-07-31	Elizabeth Mccoy	Hensley-Shepard	Blue Cross	49000.226552616674	213	Urgent	2022-08-22	Ibuprofen	Inconclusive
JEFFrEY Long	55	Female	B+	Obesity	2019-08-16	Desiree Thornton	Maldonado-White	Blue Cross	31484.41349196313	383	Emergency	2019-09-05	Aspirin	Normal
aLexANdeR bISHoP	34	Male	AB-	Diabetes	2022-02-08	Scott York	Mcmahon, and Steele Rose	Medicare	24701.86615955965	443	Urgent	2022-03-03	Ibuprofen	Inconclusive
jOhN YOUng	22	Male	A+	Diabetes	2021-03-23	Lauren Mendoza	Holmes, Vasquez Sanchez and	Medicare	18831.832412669643	426	Urgent	2021-04-22	Penicillin	Abnormal
HEathEr sancheZ	74	Male	A+	Cancer	2021-02-17	Stephanie Brown	Hall-Johnson	Blue Cross	44439.431887479404	110	Urgent	2021-02-18	Aspirin	Abnormal
AmanDa WHitE	72	Female	O+	Diabetes	2019-06-01	Janet Pratt	PLC Jacobs	Cigna	6899.394973571712	328	Urgent	2019-06-18	Paracetamol	Inconclusive
bruCE cox	75	Female	A+	Obesity	2020-09-24	Sara Page	Williams-Hill	Cigna	44516.09118965858	494	Emergency	2020-09-26	Penicillin	Inconclusive
gEoRGE WolFe	63	Male	B-	Cancer	2019-08-01	Thomas Gonzalez	Petty Ltd	UnitedHealthcare	16396.32383535369	344	Emergency	2019-08-26	Ibuprofen	Normal
SHanNOn wILliAMson	32	Female	A-	Arthritis	2021-05-31	John Potter	Lopez Inc	Medicare	3916.004572331612	268	Urgent	2021-06-22	Penicillin	Abnormal
JuliE rIvaS	78	Female	O+	Diabetes	2022-09-15	Debbie Johnson	PLC Conway	Medicare	28106.082097945793	287	Emergency	2022-09-19	Aspirin	Inconclusive
RoGER eScobAr	55	Female	O+	Obesity	2020-11-19	Brett Young	Thompson and Miller, Allen	Medicare	11561.482534276836	327	Urgent	2020-12-14	Ibuprofen	Inconclusive
Tammy hall	84	Male	A-	Asthma	2019-07-27	Isaiah Foster	Copeland LLC	UnitedHealthcare	11685.036083592824	373	Elective	2019-08-09	Ibuprofen	Abnormal
TYLER camPbelL	24	Male	O-	Obesity	2021-06-30	Ryan Kim	PLC Doyle	UnitedHealthcare	6684.896407920145	243	Emergency	2021-07-01	Lipitor	Inconclusive
nICHOlAS gaRcIA	60	Female	B-	Hypertension	2022-03-21	Joseph Koch	Day Myers, Mayer and	Aetna	6609.770090178517	181	Urgent	2022-04-18	Aspirin	Normal
DesIRee FraZiEr	48	Male	AB-	Asthma	2024-04-22	Emma Costa	Gutierrez Inc	Blue Cross	42291.4038753422	295	Emergency	2024-05-10	Penicillin	Abnormal
BiANCA jOhNSoN	31	Male	B+	Hypertension	2021-08-27	Brian Warren	Thomas and Hogan Robertson,	Cigna	2450.625130864122	273	Urgent	2021-09-01	Lipitor	Inconclusive
weNDY CAIN	48	Female	O+	Arthritis	2022-10-17	Michelle Brown	Johnson-Taylor	Cigna	2268.459261017377	253	Emergency	2022-11-06	Penicillin	Normal
VeROnIca mEYEr	60	Female	O-	Hypertension	2024-03-09	Emily Aguilar	Warren, Wood Miller and	Medicare	16321.003008031937	475	Urgent	2024-04-02	Aspirin	Inconclusive
ElizABETH rAmirEZ	29	Female	O+	Cancer	2023-06-04	Danielle Villanueva	Fields Inc	UnitedHealthcare	40829.49364915305	105	Urgent	2023-07-03	Ibuprofen	Abnormal
BretT sTEvenS	81	Female	AB+	Arthritis	2020-08-04	Curtis Gonzalez	Group Sellers	Cigna	13276.701765872258	457	Elective	2020-08-11	Lipitor	Normal
marIO HaLeY	83	Male	O+	Diabetes	2022-12-26	Chelsea Alvarado	Ltd Ortega	Medicare	9690.560104991435	388	Elective	2023-01-20	Lipitor	Normal
PaTRIcK OweNs	19	Male	B+	Hypertension	2021-06-19	Nancy Matthews	Williams LLC	Aetna	49167.76294644701	254	Elective	2021-06-20	Lipitor	Inconclusive
kaRen clarK	31	Male	B-	Hypertension	2021-11-29	Joseph Howell	and Greer, Dalton Williams	UnitedHealthcare	1499.0470711502926	472	Urgent	2021-12-27	Ibuprofen	Inconclusive
SaraH jEnsen	75	Male	A+	Arthritis	2019-07-14	Heidi White	Ltd Thompson	Cigna	31580.293016301268	312	Emergency	2019-08-06	Aspirin	Abnormal
cHriSToPhEr mArshAlL	53	Male	B-	Obesity	2019-08-15	Latasha Wiggins	Bartlett LLC	Blue Cross	16243.24289073102	305	Emergency	2019-08-27	Aspirin	Inconclusive
brEnda dAvIS	47	Female	B-	Cancer	2021-03-16	Eric Hudson	Curtis PLC	Cigna	36569.665155923	268	Emergency	2021-04-09	Lipitor	Abnormal
anGeLA YounG md	69	Male	A+	Hypertension	2023-02-14	Gary Ramos	Gomez, Tucker Collins and	Medicare	34498.209390905125	354	Elective	2023-03-02	Ibuprofen	Normal
brIaN SMiTh	28	Male	B-	Obesity	2022-05-31	Stephanie Melendez	Arroyo-Taylor	Medicare	1771.2905141824128	141	Elective	2022-06-24	Lipitor	Abnormal
REbEcca jaMeS	61	Male	O+	Hypertension	2023-03-31	Stacie Andrade	Thompson-Brown	Cigna	10898.20876297997	476	Elective	2023-04-12	Penicillin	Inconclusive
JACob FarmER	75	Female	B-	Hypertension	2021-03-22	Michael Thomas	Johnson-Mckinney	UnitedHealthcare	17144.735991287256	201	Elective	2021-03-30	Lipitor	Normal
daniEl FLORes	74	Male	AB+	Cancer	2021-11-16	Derek Gonzalez	Austin-Johnson	Cigna	40809.509300901416	148	Urgent	2021-11-21	Lipitor	Abnormal
MARCuS gilLEspIE	64	Female	AB-	Hypertension	2022-10-26	Mary Henry	Jacobs-Thompson	Medicare	36836.3534041402	130	Emergency	2022-11-16	Lipitor	Inconclusive
SUSan jOHNSon	56	Male	AB-	Obesity	2020-10-30	Michele Roy	and Johnson Morales, Smith	Aetna	45321.37345797754	254	Urgent	2020-11-28	Ibuprofen	Abnormal
mArIE tURNeR	59	Female	AB+	Obesity	2023-05-03	Glenn Riggs	Alvarado PLC	UnitedHealthcare	43545.51977966152	299	Emergency	2023-05-05	Aspirin	Inconclusive
BRian LArSON	37	Female	AB-	Arthritis	2021-01-21	Teresa May MD	Glass Sons and	Blue Cross	11731.624590521234	219	Emergency	2021-02-15	Aspirin	Normal
anTOniO cONtRERaS	37	Male	O-	Asthma	2023-12-11	Audrey Fleming	Lin-Alexander	UnitedHealthcare	45775.20384648719	407	Elective	2023-12-14	Ibuprofen	Normal
meLAnie mORalEs	26	Male	B-	Obesity	2020-12-18	Andrea White	Jackson, Phillips and Dennis	Medicare	39979.243892267186	217	Urgent	2021-01-09	Ibuprofen	Abnormal
AmANDa hEBERt	62	Female	A+	Asthma	2022-06-20	Corey Gallegos	Hodges PLC	Blue Cross	25170.017353497406	475	Urgent	2022-07-19	Lipitor	Inconclusive
james ward	50	Female	O-	Asthma	2020-12-02	Angela Carlson	Berg-Hanson	Medicare	14962.730356105929	473	Emergency	2020-12-04	Lipitor	Normal
nIcOLE fLyNn	68	Male	O-	Cancer	2024-03-05	Gregory James	Curry Miller and Padilla,	Blue Cross	20909.853329325502	386	Emergency	2024-04-04	Paracetamol	Inconclusive
ThOMAs sUtton	41	Male	A+	Arthritis	2023-03-07	Heather Williams	Warner-James	Aetna	18654.94602970827	431	Elective	2023-03-30	Lipitor	Abnormal
brAndI woodArD	54	Female	AB-	Hypertension	2021-12-10	Blake Thomas	Cross Johnson, and Foster	Aetna	20964.488531360286	188	Emergency	2021-12-12	Aspirin	Abnormal
jACoB CuNNINGhAM	28	Female	O-	Diabetes	2019-07-13	David Sanchez	Odom-Oneal	Cigna	48775.045688281454	117	Emergency	2019-08-02	Lipitor	Inconclusive
mArK armsTroNg	66	Female	AB-	Diabetes	2020-08-11	Clarence Hamilton	PLC Jones	Cigna	21109.360439491385	144	Elective	2020-08-27	Penicillin	Normal
marK RoDRigUez	79	Male	O+	Diabetes	2022-03-04	Mary Jacobs	Doyle Mccullough Reyes, and	UnitedHealthcare	47964.49831033527	208	Elective	2022-03-24	Ibuprofen	Abnormal
JImmy JonES	23	Male	AB-	Asthma	2020-06-03	John Carrillo	Ltd Davis	Medicare	17544.291019127882	372	Emergency	2020-06-24	Penicillin	Abnormal
DavId hOWaRd	82	Female	O-	Obesity	2023-12-30	Laurie Johnson	and Sons Lewis	Aetna	45811.58091354526	474	Emergency	2024-01-06	Paracetamol	Abnormal
aManDa mIlLs	33	Male	A-	Hypertension	2020-06-04	Tina Francis	Pineda-Daniels	Blue Cross	31820.015268554056	316	Elective	2020-06-14	Lipitor	Abnormal
DaNieL moOre	68	Male	O-	Cancer	2019-10-21	Jamie Green	Murphy PLC	Aetna	29063.26618903913	175	Urgent	2019-10-31	Ibuprofen	Inconclusive
MicHaEl BRuce	31	Male	A+	Cancer	2021-06-04	Willie Bonilla	Zamora, Glass Brooks and	Blue Cross	18515.737926567926	243	Emergency	2021-06-24	Ibuprofen	Abnormal
tiMOthY bEnNeTt	44	Male	O-	Diabetes	2020-11-30	Steven Moore	Walker, Wallace and Ware	Cigna	39445.07025793607	163	Elective	2020-12-08	Penicillin	Normal
CArlOs burton	56	Female	A+	Obesity	2023-10-08	Karen White	Fischer-Powers	Blue Cross	4754.2258796020715	168	Emergency	2023-10-18	Ibuprofen	Inconclusive
NIColE nguyEn	59	Male	O-	Hypertension	2022-06-17	Andrew Bryant	Jones LLC	Medicare	43054.80296839014	458	Emergency	2022-06-29	Lipitor	Normal
MAtTHeW HaRPER	20	Female	A-	Cancer	2021-02-28	John Cox	Mccann-Smith	Blue Cross	48225.8041049745	443	Elective	2021-03-04	Paracetamol	Inconclusive
jAmiE PRiCe	81	Female	A-	Asthma	2022-07-19	Mitchell Ayala	Williams Thomas and Hernandez,	UnitedHealthcare	18448.53967146816	191	Elective	2022-07-31	Aspirin	Normal
ThomAS hiCks	24	Male	AB-	Diabetes	2020-06-17	Krista Brown	Burke-Dominguez	Aetna	6406.177231926159	391	Emergency	2020-06-23	Lipitor	Inconclusive
mICHElle huGhES	79	Male	B-	Diabetes	2024-03-29	Amy Melendez	Riley Erickson and Cunningham,	Blue Cross	28958.312660753887	258	Emergency	2024-04-10	Penicillin	Normal
CasSIE NELSoN	40	Male	AB+	Hypertension	2022-08-01	Jennifer Watson	Williams and Frye Castaneda,	UnitedHealthcare	20670.703630765795	139	Elective	2022-08-10	Paracetamol	Normal
ErIc tUrNeR	25	Male	A+	Asthma	2022-12-19	Ryan Collins	Merritt, and Young King	Aetna	30933.274758707386	317	Elective	2022-12-31	Ibuprofen	Normal
shArON sMiTH	42	Female	AB-	Cancer	2023-11-30	Stephen Woods	Duncan Harmon, and Joseph	UnitedHealthcare	20951.777910885263	102	Urgent	2023-12-27	Ibuprofen	Abnormal
nANCy MAy	41	Female	O-	Hypertension	2020-07-12	Scott Costa	Johnson Smith Carey, and	Blue Cross	33215.977759537585	275	Emergency	2020-07-25	Ibuprofen	Abnormal
eLiZaBETh FlOrEs	77	Female	O+	Obesity	2023-11-13	Kimberly Johnson	Smith Harris, Smith and	Blue Cross	46504.818208661345	320	Elective	2023-11-28	Aspirin	Normal
DaVID FlorEs	34	Female	A-	Cancer	2020-04-14	Christopher Thompson	Swanson PLC	Medicare	21622.593100480426	128	Elective	2020-05-12	Ibuprofen	Inconclusive
joSePh CohEn jR.	57	Female	A+	Cancer	2019-06-08	Melissa Miller	Perez-Sheppard	Blue Cross	11114.204615154387	336	Urgent	2019-06-23	Lipitor	Inconclusive
rIcHArd HAmMOnd	36	Female	A-	Asthma	2019-07-01	Mariah Wall	Miller-Cervantes	Medicare	21718.19237424522	312	Elective	2019-07-09	Lipitor	Abnormal
RicHARd HInes	45	Female	B+	Hypertension	2023-03-23	Marvin Wolfe	Chaney Gaines White, and	Cigna	11605.19194943677	311	Elective	2023-04-02	Paracetamol	Abnormal
JUstIn bRYANt	27	Female	AB+	Asthma	2024-01-01	Sean Soto DVM	Baldwin LLC	Aetna	21388.672538111405	297	Urgent	2024-01-27	Aspirin	Normal
ErNEsT TAyLOR	29	Male	B+	Cancer	2023-07-23	Bethany Smith	Garrison-Rodriguez	UnitedHealthcare	25804.598341575776	163	Emergency	2023-08-08	Aspirin	Normal
tyRONe NEWMan	42	Male	AB+	Cancer	2022-08-03	Shawn Russell	Inc Gonzalez	Medicare	37907.06425087226	415	Emergency	2022-08-18	Penicillin	Inconclusive
nicole thOrNtOn	52	Male	A-	Arthritis	2021-08-12	Molly Russell	Pollard, Logan Mckee and	Cigna	13253.756859288582	303	Urgent	2021-08-19	Lipitor	Inconclusive
dawN tHomas	72	Female	A+	Obesity	2021-12-07	Allen Estes	Thomas, Bauer and Moore	Blue Cross	11820.110765465688	298	Emergency	2021-12-13	Ibuprofen	Inconclusive
JeSsIca booTh	34	Female	O+	Hypertension	2020-10-22	Anthony Daniels	Stark-Walker	Medicare	43262.89434820015	248	Emergency	2020-11-10	Aspirin	Normal
dOuGLAs MyERs	49	Female	O+	Asthma	2020-01-13	Robert Bailey	and Lee Nguyen Gonzalez,	Blue Cross	42030.88097999154	112	Elective	2020-01-29	Aspirin	Inconclusive
kEndrA WalKeR	22	Male	AB-	Hypertension	2023-04-21	Donald Hendrix	Collins-Gilbert	Cigna	27081.57452070073	307	Urgent	2023-05-11	Aspirin	Abnormal
ChRis nUNeZ	46	Female	B+	Obesity	2023-12-30	William Roberts	Gonzales Sons and	Medicare	12129.819762219431	245	Urgent	2024-01-23	Paracetamol	Inconclusive
tHOmaS martIN	31	Female	AB+	Arthritis	2019-10-16	Teresa Olson	Group Jacobs	Cigna	44377.860502673444	444	Emergency	2019-10-20	Ibuprofen	Abnormal
jeSSE sutTOn	74	Male	O-	Cancer	2023-05-17	Audrey Williams	Williams-Combs	Cigna	18031.98064099443	396	Urgent	2023-05-21	Paracetamol	Inconclusive
lINDA kenNEDY	82	Male	O+	Obesity	2019-10-30	Gina Coffey	Wright PLC	Aetna	41646.0519902451	485	Emergency	2019-11-04	Paracetamol	Normal
AllIsOn pricE	53	Male	AB+	Asthma	2022-03-20	Jennifer Johnson	Munoz-Swanson	Medicare	28858.720854859886	308	Urgent	2022-04-04	Penicillin	Abnormal
fRED sNYDer	56	Male	O-	Asthma	2021-12-29	William Waters	Sons and Madden	Cigna	8997.03238555355	266	Elective	2021-12-30	Paracetamol	Abnormal
JorGE rIchaRD	30	Male	AB+	Hypertension	2022-09-18	Julia Dominguez	Lee-Casey	Aetna	32780.30769106374	288	Emergency	2022-10-16	Paracetamol	Abnormal
JAsOn MartINeZ	32	Male	O-	Diabetes	2022-03-04	Veronica Smith	Juarez Sims, Henry and	Medicare	42492.112601072935	312	Emergency	2022-03-21	Lipitor	Normal
SAMaNTha gArZA	77	Male	AB+	Diabetes	2021-11-13	David Kelley	Gibson LLC	Blue Cross	49126.26668224657	159	Emergency	2021-12-04	Ibuprofen	Inconclusive
ROBert niChols	61	Male	O+	Cancer	2019-05-18	Aaron Fox	Clark, and Cobb Parsons	Cigna	15289.194743676187	353	Emergency	2019-05-22	Aspirin	Normal
BRETT mARshAll	42	Female	B+	Asthma	2021-11-10	Robert Hartman	PLC Garner	Aetna	52181.837792399056	140	Emergency	2021-11-17	Penicillin	Inconclusive
bRIAnna LeE	58	Male	A+	Hypertension	2021-03-16	Dorothy Gonzalez	Holden Inc	Aetna	4512.484707953812	353	Emergency	2021-04-02	Penicillin	Abnormal
ChaSe goOD	46	Female	O-	Asthma	2022-11-07	Jordan Gordon	Ltd Houston	UnitedHealthcare	8047.798035121471	451	Emergency	2022-11-24	Lipitor	Abnormal
baRBARa yOung	46	Male	A-	Hypertension	2020-01-12	Robert Carter	Hayes-Walton	Medicare	37307.01460505812	158	Elective	2020-01-26	Penicillin	Inconclusive
mIchaeL cHRisTiaN	54	Female	B+	Diabetes	2023-02-28	Marcus Warren	Ltd Austin	Aetna	27661.24412668271	451	Urgent	2023-03-11	Paracetamol	Inconclusive
sEAN GRAY	44	Female	B+	Obesity	2022-06-03	William Hunter	Nguyen-Hart	Medicare	30206.874120107226	379	Elective	2022-06-22	Ibuprofen	Inconclusive
mICHAel hIll	33	Female	O+	Diabetes	2019-11-21	Randy Sexton	and Johns Spencer, George	Medicare	15832.564741401635	476	Elective	2019-12-09	Penicillin	Normal
bRIaNA bOwen	47	Male	O+	Obesity	2024-04-18	Rita Sandoval	Stevens-Howard	Blue Cross	34153.150575449465	403	Urgent	2024-04-24	Paracetamol	Abnormal
jEfF mOSS	80	Female	B-	Obesity	2021-01-26	Crystal Smith	and Cooper Potter, Landry	Aetna	6649.003504424868	469	Emergency	2021-02-20	Paracetamol	Normal
RoNald paRK	20	Male	A+	Asthma	2019-09-09	Sarah Hernandez	Brown-Hughes	Blue Cross	44393.001347688056	148	Elective	2019-10-08	Penicillin	Inconclusive
MattHEw riVERa	72	Female	O+	Cancer	2019-11-14	Christopher Barnett DDS	Bell Peterson and Hall,	Aetna	27324.568357995337	315	Emergency	2019-11-24	Lipitor	Normal
kimbErlY SINglETon	53	Male	AB+	Arthritis	2022-12-02	Laura Taylor	Flores-Franco	Blue Cross	43923.04031061162	321	Urgent	2022-12-11	Ibuprofen	Abnormal
SaBrINa GOnZaleZ	43	Male	AB-	Diabetes	2020-05-17	Patricia Hart	and Mcknight, Wilson Acevedo	UnitedHealthcare	44685.03695864554	322	Emergency	2020-05-20	Aspirin	Normal
sTevEn THoMPSON	50	Female	O+	Hypertension	2020-12-16	Michelle Evans	Mendez, Rodriguez and Smith	Blue Cross	31774.78366214056	139	Urgent	2021-01-08	Ibuprofen	Abnormal
laURen CUEVaS	72	Female	B-	Obesity	2021-08-19	Paula Gray	Williams Inc	Medicare	48195.83024894522	213	Urgent	2021-09-05	Paracetamol	Inconclusive
MiCHaEL GomeZ	73	Female	AB-	Diabetes	2020-10-10	Clayton Thomas	Davis-Sanchez	Blue Cross	11496.331417991805	205	Elective	2020-11-03	Ibuprofen	Inconclusive
dENISE ramIReZ	20	Male	O-	Arthritis	2022-08-08	Amy Garcia	Ryan-Moore	Cigna	23167.85976077539	175	Emergency	2022-09-03	Ibuprofen	Normal
jOrDaN BROwn	33	Male	A-	Diabetes	2019-07-31	Amanda Obrien	Wood Group	Cigna	8639.92492076975	123	Emergency	2019-08-12	Penicillin	Abnormal
dr. DANA LEONard	33	Male	B+	Obesity	2020-05-27	Crystal Faulkner	Carter, Carter Evans and	Aetna	6432.153332156164	427	Urgent	2020-06-07	Aspirin	Inconclusive
eRIc FernaNDeZ	82	Male	A+	Hypertension	2022-07-10	Trevor Farrell	Richards and Campbell, Lee	Cigna	22387.92430360511	312	Emergency	2022-07-31	Penicillin	Inconclusive
ScoTt AnDERSEn	60	Female	O+	Obesity	2021-08-31	Hannah Barrett	Fuller, and Rios Murphy	Cigna	17562.86354691122	281	Urgent	2021-09-03	Penicillin	Inconclusive
dAVE KENnedY	64	Female	A+	Diabetes	2022-08-27	Caitlin Davis	and Underwood, Benjamin Baker	Blue Cross	25369.62208368459	101	Elective	2022-09-04	Lipitor	Abnormal
rOBeRT BURton	20	Female	O+	Obesity	2020-03-30	Nicole Perez	Patterson-Barber	Cigna	44577.89573899141	249	Urgent	2020-04-15	Aspirin	Inconclusive
sTEPHANiE gIbSOn	47	Male	B+	Asthma	2020-10-31	David Morales	Shepard Ltd	Aetna	5880.213929393231	220	Emergency	2020-11-20	Aspirin	Inconclusive
BrYAn HARpER	75	Female	A+	Diabetes	2023-09-27	Ann Alvarez	Carter-Bell	Blue Cross	12662.906151803607	459	Emergency	2023-10-15	Penicillin	Inconclusive
dIanA bEnNett	73	Male	B+	Arthritis	2020-04-26	Linda Lutz	Wood and Cummings Blankenship,	Aetna	19126.266308227194	386	Emergency	2020-04-27	Penicillin	Inconclusive
mariA CaRteR	85	Male	A+	Arthritis	2021-08-09	Mike Moore	Bates Gomez, and Larson	Medicare	18189.853945399835	312	Elective	2021-09-08	Aspirin	Abnormal
CHARLES jOHNsON	67	Male	A-	Arthritis	2022-03-27	Mrs. Hannah Davis MD	Baker-Duffy	Medicare	22214.362438934488	342	Urgent	2022-03-30	Paracetamol	Normal
DeAnna feRreLl	28	Female	AB-	Diabetes	2024-02-27	Natalie Bauer	Moore, Jenkins and Bolton	UnitedHealthcare	32713.342494279066	296	Emergency	2024-03-04	Ibuprofen	Abnormal
jErry CrUZ ddS	32	Female	B-	Hypertension	2023-03-22	Darlene Carr	Ltd Orozco	Cigna	12962.312059180149	434	Urgent	2023-04-03	Paracetamol	Inconclusive
KrisTa cALdwell	76	Female	B+	Obesity	2023-10-28	Jerry Ward	Humphrey-Burton	Medicare	41422.91397315639	292	Elective	2023-11-21	Paracetamol	Normal
kiMbERly mejia	19	Male	B+	Asthma	2024-04-06	Christina Baker	Floyd Group	Aetna	26239.298377359908	224	Urgent	2024-04-20	Ibuprofen	Abnormal
BaRBaRa claRk	19	Female	B+	Obesity	2020-02-27	Robert May	Hayes LLC	Blue Cross	22143.690845215355	347	Urgent	2020-03-05	Aspirin	Inconclusive
mICHaeL GOMEz	78	Male	AB+	Hypertension	2021-07-26	Scott Collins	Stevens, and Keller Martin	Medicare	44063.00794537196	289	Elective	2021-08-07	Aspirin	Normal
JoEL boWEN	61	Female	B+	Diabetes	2021-02-24	Pamela Bauer	Mullins PLC	Medicare	35045.139721655316	483	Urgent	2021-03-24	Lipitor	Inconclusive
scotT MaRTIN	55	Female	B-	Cancer	2021-02-13	Evelyn Hinton	Bell-Santana	Medicare	25624.728660754663	189	Elective	2021-02-17	Ibuprofen	Inconclusive
sHawn kIng	50	Male	A+	Hypertension	2020-10-15	Erin Ross	Gardner-Ross	UnitedHealthcare	47836.81764260069	402	Urgent	2020-10-16	Penicillin	Abnormal
edWIn CaSTIllo	65	Female	O-	Hypertension	2022-03-20	Shawn Miller	Inc Herrera	Aetna	1591.7576401667907	352	Emergency	2022-04-06	Paracetamol	Normal
RoBErT robBiNS	42	Male	AB+	Diabetes	2024-01-07	John Woodard	Fuller Perez Scott, and	Cigna	23890.559941311687	493	Emergency	2024-01-25	Ibuprofen	Inconclusive
liNdA wIlSon	49	Female	A+	Obesity	2023-02-26	Allison Smith	Wright, Holmes and Mason	Blue Cross	25983.670945562604	162	Emergency	2023-03-14	Aspirin	Abnormal
jAMES whIte	18	Male	AB+	Cancer	2020-06-02	Haley Williams	Moyer Mcbride Cole, and	UnitedHealthcare	19267.28618639946	408	Elective	2020-07-02	Ibuprofen	Abnormal
alYSSa gOnZalEz	69	Female	B-	Obesity	2020-12-04	Jaclyn Coleman	Pearson PLC	Blue Cross	44859.531461904124	493	Elective	2020-12-23	Paracetamol	Inconclusive
jAMEs HudSON	71	Male	O+	Diabetes	2024-03-04	Cynthia Williams	Wagner-Herrera	Blue Cross	42757.45069486345	299	Urgent	2024-03-12	Penicillin	Inconclusive
ISAbeLla dAnIeL	43	Female	AB-	Asthma	2023-09-04	James Webb	Malone Group	Aetna	8063.3022073370175	201	Emergency	2023-09-19	Paracetamol	Normal
aNDREW JoHNsON	30	Female	O-	Hypertension	2023-01-15	Kyle Brown	Patel-Hanna	Medicare	40623.262035928725	163	Emergency	2023-01-30	Lipitor	Abnormal
BECkY RivERa	73	Female	AB-	Hypertension	2022-10-09	Jared Schmitt	Smith-Parker	Medicare	23805.106139800435	116	Elective	2022-10-20	Ibuprofen	Normal
DonNA BERNard	41	Male	B+	Arthritis	2020-09-22	Jasmine Lawrence	Inc Butler	Medicare	44801.89075614091	477	Urgent	2020-09-26	Lipitor	Inconclusive
VickIE mArTinez	26	Male	AB-	Arthritis	2022-12-20	Sarah Wade	Gross and Meyer, Smith	Blue Cross	7605.929933510422	457	Elective	2023-01-06	Paracetamol	Normal
StepHAnie nIElSEn	80	Female	AB-	Diabetes	2020-10-27	Angela Price	Gray-Howard	UnitedHealthcare	37206.24494417543	134	Urgent	2020-11-18	Penicillin	Normal
tayLOR HuNTer	58	Male	B+	Hypertension	2021-10-12	Kathleen Humphrey	Norton-Phillips	UnitedHealthcare	3794.400467064027	464	Elective	2021-10-16	Ibuprofen	Abnormal
EMma BENnETt	38	Male	AB+	Arthritis	2023-07-20	Walter Erickson	LLC Simpson	Cigna	9708.662935272749	203	Urgent	2023-08-10	Penicillin	Abnormal
KELLY ZAMOra	55	Male	AB+	Asthma	2023-04-11	Jacob Marshall	Ltd Larson	Medicare	42868.12013974878	485	Urgent	2023-04-17	Lipitor	Abnormal
KAra HERring	38	Male	AB+	Obesity	2021-05-08	David Harding	Brown, and Smith Hebert	Medicare	10514.180212542195	337	Urgent	2021-06-03	Ibuprofen	Inconclusive
RiChARd haLl	54	Male	B-	Obesity	2019-12-16	Luke Santiago	and Sons Bruce	Cigna	7249.7079236522695	476	Urgent	2020-01-13	Paracetamol	Abnormal
gReGORY OLSon	53	Female	AB-	Diabetes	2023-12-27	Elizabeth Boone	Hull Davidson Garcia, and	Cigna	2690.456366428799	175	Emergency	2023-12-28	Penicillin	Abnormal
maRIa KraMEr	46	Male	A+	Obesity	2022-02-09	Patricia Poole	Taylor, Ross and Jones	Medicare	21622.88271746064	312	Urgent	2022-02-15	Lipitor	Inconclusive
kEnneth ClaRk	66	Female	AB-	Hypertension	2022-02-28	Courtney Gonzalez	Ellison and Sons	Medicare	40671.873292719356	123	Urgent	2022-03-16	Aspirin	Normal
ShannoN EdWArds	24	Female	O+	Cancer	2022-04-21	Amy Miles	Leonard, Jacobson Schmidt and	UnitedHealthcare	9160.790304018708	277	Elective	2022-04-22	Penicillin	Abnormal
ruTH ADaMS	43	Male	O+	Diabetes	2021-02-09	Troy Lyons	Wallace PLC	Medicare	46663.713707042705	388	Urgent	2021-02-27	Penicillin	Normal
CalvIn BArRy	77	Female	O-	Hypertension	2023-01-23	Tiffany Myers	King-Anderson	Aetna	18358.654877770776	478	Elective	2023-01-30	Penicillin	Abnormal
paMElA lOpeZ	68	Male	O-	Cancer	2019-11-08	Alex Herrera	Johnson-Dodson	Medicare	43296.339676877156	207	Urgent	2019-11-29	Ibuprofen	Normal
cAtHERiNe thomPsOn DDs	73	Male	AB-	Arthritis	2021-06-30	Stacey Oconnell	LLC Stone	UnitedHealthcare	45968.16608254409	277	Elective	2021-07-09	Lipitor	Abnormal
TRacY martIN	55	Male	A-	Diabetes	2019-07-26	Shannon Rocha	Evans Inc	Aetna	15689.567860525334	490	Urgent	2019-07-27	Aspirin	Abnormal
ChristINa barber	42	Male	AB-	Obesity	2021-12-28	Nicholas Reed	Long-Santos	Blue Cross	31942.9225586576	331	Elective	2022-01-26	Aspirin	Inconclusive
brANDy FrIeDmaN mD	56	Male	AB-	Diabetes	2023-12-21	David Schmidt	Mitchell and Sons	Medicare	8950.401219208772	170	Emergency	2023-12-28	Aspirin	Inconclusive
AdAm sMItH	67	Male	A+	Hypertension	2020-12-23	Michael Middleton	Hernandez and Martin Blackwell,	Blue Cross	36816.347104319335	116	Elective	2021-01-05	Lipitor	Abnormal
CurTiS hArdING	57	Male	AB+	Obesity	2021-01-27	Tracy Johnson DDS	Perry Bryant, Byrd and	Aetna	43147.69163714837	317	Emergency	2021-02-20	Penicillin	Inconclusive
aLExAnDer sMIth	85	Female	A+	Obesity	2019-08-10	Todd Cox	and Browning Merritt, Gonzalez	UnitedHealthcare	8777.604988014045	259	Urgent	2019-08-21	Penicillin	Normal
maRY WaLKer	54	Female	O+	Arthritis	2021-04-28	Deanna Gonzalez	Harper-Hicks	Cigna	8152.699386194107	464	Elective	2021-05-08	Paracetamol	Normal
JESsiCA wooD	24	Male	O+	Arthritis	2024-03-05	Scott Turner	Davis Inc	UnitedHealthcare	35659.26848977001	463	Emergency	2024-03-16	Paracetamol	Abnormal
PauLa vEgA	80	Female	O-	Cancer	2022-07-01	Brianna Allen	Curry and Gonzales, Thompson	Medicare	9659.199268127308	200	Emergency	2022-07-20	Lipitor	Abnormal
aMaNdA joHNsON	27	Female	O-	Asthma	2024-02-17	Cindy Herrera	Sons and Nguyen	Blue Cross	34770.03841575718	272	Emergency	2024-03-06	Aspirin	Normal
MATthew beNTLeY	73	Female	AB-	Obesity	2023-12-15	Christopher Anderson	Hill, Fernandez and Sullivan	Aetna	37787.63976860968	168	Emergency	2024-01-11	Penicillin	Abnormal
caThy RobiNSon	78	Female	A+	Obesity	2023-05-14	Andrew Garcia	Newton-Jones	Blue Cross	48272.91886867408	279	Urgent	2023-06-08	Lipitor	Abnormal
CAiTLiN hILL	84	Male	B+	Arthritis	2023-02-02	Robert Moore	Boyd, and Brown Guerrero	Blue Cross	15849.6727365521	341	Emergency	2023-02-05	Lipitor	Abnormal
paM pOwElL	58	Male	O-	Diabetes	2021-06-19	Yvonne Decker	Patterson, and Lawrence Leblanc	UnitedHealthcare	28491.56559543392	428	Emergency	2021-07-04	Ibuprofen	Normal
NAncY dAVis	61	Female	B-	Arthritis	2022-10-28	Tiffany Moody	Campos-Martinez	Blue Cross	23797.903866963607	457	Elective	2022-11-06	Penicillin	Abnormal
joNatHAn mILLer	56	Female	B+	Cancer	2023-07-17	Laura Hunt	Heath Moore Jones, and	Medicare	16790.70482559827	480	Elective	2023-08-09	Ibuprofen	Abnormal
noaH mOOn	78	Male	O+	Hypertension	2020-10-17	Brenda Rodriguez	and Parker Jackson Gilbert,	UnitedHealthcare	27668.38277060664	284	Urgent	2020-10-29	Penicillin	Inconclusive
JOsE ANDeRsON	36	Male	O-	Cancer	2023-11-19	Victoria Gallagher	Scott-Sexton	Aetna	13477.60217318423	166	Urgent	2023-12-04	Lipitor	Abnormal
cRaIG cHavEZ	36	Female	AB-	Arthritis	2020-08-24	Jason Allen	Massey-Mitchell	Medicare	42863.07911438523	338	Elective	2020-08-26	Paracetamol	Abnormal
niCHOLaS DOYLE	79	Female	B-	Obesity	2024-03-09	Richard Nelson	Parker-Hodges	Medicare	18231.065765646763	130	Emergency	2024-03-15	Paracetamol	Normal
AMBEr sCHneIDer	82	Male	B+	Cancer	2020-05-29	Joseph Good	and Jackson Mccall, Kelly	Aetna	12592.652914813048	204	Emergency	2020-06-10	Lipitor	Abnormal
eric CARRiLLo	71	Female	A+	Diabetes	2019-11-28	Ian Tyler	Molina Group	Medicare	20609.662235466512	145	Emergency	2019-12-07	Aspirin	Inconclusive
cHRISTOPHer boWErs	32	Male	AB-	Cancer	2022-07-01	Cameron Johnson	Williams Inc	Aetna	28814.06695021379	189	Elective	2022-07-18	Lipitor	Inconclusive
KrySTAL rOdrIGUEZ	80	Female	A+	Obesity	2024-01-30	Marie Case	Ltd Ward	Aetna	8602.058983637738	131	Emergency	2024-02-19	Aspirin	Normal
anDREa mOrGAN	57	Male	O+	Arthritis	2022-09-16	Amanda Ortega	Braun-Stuart	Blue Cross	42031.12851007877	375	Urgent	2022-10-02	Ibuprofen	Normal
KELseY BAiLeY	80	Male	A+	Asthma	2024-02-01	Danielle Henderson	Montgomery and Howe Perez,	Aetna	41050.88700161482	294	Emergency	2024-02-13	Ibuprofen	Abnormal
KeLly baRNEs	62	Male	AB+	Asthma	2021-01-20	Jeremy Wells	Gutierrez, Martinez and Johnson	Cigna	15675.033427806895	107	Urgent	2021-02-05	Penicillin	Normal
jOhN BarkER	63	Female	O-	Asthma	2022-08-27	Karen Eaton	Robinson, Weaver Taylor and	Cigna	5655.805938216732	352	Urgent	2022-09-05	Ibuprofen	Abnormal
maDIson MyERs	21	Male	AB+	Cancer	2023-01-02	Charlene Lewis	Ltd Phillips	UnitedHealthcare	41128.72119527546	499	Emergency	2023-01-10	Lipitor	Inconclusive
lisA DowNs DDS	58	Female	B+	Diabetes	2022-09-01	Connor Simmons	Padilla Lewis, Anderson and	Medicare	23673.928937329598	414	Elective	2022-09-21	Paracetamol	Normal
MIcHael caMPbell	19	Male	B-	Arthritis	2022-03-26	Paul Kaiser	Morgan-Perez	UnitedHealthcare	5844.077673364279	146	Urgent	2022-04-21	Paracetamol	Inconclusive
aLexaNdER HOPkiNs	21	Male	B+	Hypertension	2020-01-16	Jeffrey Salazar	LLC Castillo	UnitedHealthcare	38825.14851691764	135	Emergency	2020-01-24	Penicillin	Normal
JeSse ewINg	25	Female	A-	Obesity	2024-01-30	Sara Campbell	Smith PLC	Cigna	31762.079829092698	486	Emergency	2024-02-14	Lipitor	Inconclusive
KAYlA thOMaS	46	Male	AB-	Hypertension	2021-11-24	James Booker	Allen, Chaney Rice and	UnitedHealthcare	24874.74569758429	395	Urgent	2021-12-06	Ibuprofen	Normal
mARCus JoneS	60	Female	A-	Cancer	2021-10-10	Elizabeth Herrera	Moore, Munoz and Dunlap	Medicare	49701.856977794094	358	Elective	2021-10-12	Ibuprofen	Normal
JAcqUelINe SwaNSon	50	Male	AB-	Asthma	2021-05-13	Michael Johnson	Inc Travis	Blue Cross	19554.00804895843	204	Emergency	2021-06-12	Ibuprofen	Normal
maRK waLKEr	47	Male	O-	Obesity	2021-11-08	Reginald Jimenez	Pearson Escobar, and Harper	Medicare	4537.475704122971	225	Urgent	2021-11-23	Ibuprofen	Inconclusive
MR. RyAN WILLiAMS	70	Male	B-	Arthritis	2021-08-31	Lacey Russell	Singh-Hebert	UnitedHealthcare	12186.347960369088	426	Emergency	2021-09-16	Penicillin	Abnormal
nicole bARTLeTT	76	Male	B-	Diabetes	2022-12-10	Joe Bennett	Barton, and Howe Rivera	Medicare	2793.8777898580656	202	Elective	2022-12-25	Lipitor	Normal
EMiLY BuCKLey	65	Female	A-	Asthma	2022-03-01	Julia Melendez	Patterson-Sexton	UnitedHealthcare	4897.453881624473	384	Urgent	2022-03-30	Penicillin	Inconclusive
MIchAEl HarvEy	22	Male	AB-	Hypertension	2023-08-24	Brett Schaefer	Freeman-Simon	UnitedHealthcare	42159.55889575153	435	Emergency	2023-09-13	Penicillin	Normal
BeckY ROBInsON	71	Male	AB-	Hypertension	2020-09-16	Allison Campbell	Adkins Knapp and Richards,	Aetna	3470.7600334611084	442	Emergency	2020-10-03	Lipitor	Abnormal
tImoTHY raMIrEz	25	Female	B+	Asthma	2021-06-19	Lydia Gallegos	and Pineda Allen, Jackson	Medicare	27484.711682882564	268	Elective	2021-06-24	Ibuprofen	Inconclusive
bONniE bRaDFoRD	56	Male	A-	Obesity	2021-01-12	Paul Woodard	Ltd Martinez	Medicare	28531.285080860696	279	Urgent	2021-01-27	Paracetamol	Normal
tamMY aLVaREZ	80	Female	A+	Diabetes	2023-08-08	Scott Porter	Ltd Brown	UnitedHealthcare	49446.56480750734	320	Elective	2023-08-28	Aspirin	Abnormal
jaSOn bakEr	52	Female	B+	Arthritis	2022-05-10	Robert Jimenez	Rice-Donaldson	Cigna	18961.03209601114	120	Emergency	2022-05-17	Paracetamol	Abnormal
MariAh baRTOn	63	Male	B+	Asthma	2022-03-28	Brittany Hunt	Smith and Mann Spencer,	Cigna	33812.09798522226	181	Urgent	2022-03-30	Penicillin	Abnormal
TOnya sHAh	52	Female	O-	Obesity	2019-05-08	Corey Webb	Moss-Mathews	Cigna	26451.751145946415	169	Emergency	2019-05-13	Ibuprofen	Abnormal
KriSTI HARRis	63	Male	O+	Obesity	2023-01-29	Pamela Anderson	Blanchard-Adams	Medicare	24883.022216203084	157	Elective	2023-02-23	Aspirin	Normal
Mark tOdD	40	Female	A-	Cancer	2021-10-25	Danielle Wagner	Sheppard-Rivera	Blue Cross	15501.653530600915	339	Urgent	2021-10-28	Penicillin	Inconclusive
rUTh RHOdES	50	Female	A+	Diabetes	2019-10-18	Jesse Waters	Smith PLC	UnitedHealthcare	40619.35894504561	440	Elective	2019-11-08	Ibuprofen	Inconclusive
lOGAN torres	33	Female	AB-	Diabetes	2022-05-22	Kaitlyn Bates	Klein Inc	UnitedHealthcare	22261.423471742244	193	Emergency	2022-06-09	Penicillin	Abnormal
brian SmITH	84	Female	A+	Diabetes	2023-10-30	Bethany Hardy	Jackson-Thomas	Aetna	5144.5399181104485	422	Urgent	2023-11-10	Aspirin	Inconclusive
RaCheL EvanS	41	Male	O-	Cancer	2020-07-24	Alexis Brown	Group Graham	Cigna	38405.34902715171	201	Emergency	2020-08-04	Ibuprofen	Abnormal
rebECca peREZ	30	Female	AB-	Obesity	2019-09-22	Eric Mendoza	Potter-Fernandez	UnitedHealthcare	22577.57055350415	320	Emergency	2019-10-18	Aspirin	Inconclusive
aShlEY Ryan	60	Female	A-	Cancer	2019-08-15	Debbie Fernandez	Green PLC	Aetna	46965.423970785414	172	Elective	2019-09-10	Paracetamol	Inconclusive
WILLiaM GLEnn	81	Male	B-	Cancer	2023-11-18	Paul Key	Andrews PLC	Aetna	21768.337386425428	326	Emergency	2023-11-21	Penicillin	Inconclusive
cynthIa FRye	50	Male	A+	Cancer	2022-06-29	Aaron Walker	Sons Lam and	Cigna	29083.34115979853	305	Emergency	2022-07-13	Aspirin	Inconclusive
StEphen WEISS	41	Male	O+	Hypertension	2023-08-07	Joan Washington	and Foster, Allen Valdez	Cigna	18416.9287542296	361	Urgent	2023-08-19	Ibuprofen	Abnormal
brAd fArLey	56	Female	AB+	Obesity	2021-09-05	Matthew Kane	Welch Bryan Rodriguez, and	UnitedHealthcare	34638.39218063605	117	Emergency	2021-10-01	Ibuprofen	Inconclusive
FELiCIa BEnDEr	46	Female	B-	Arthritis	2024-02-25	Melissa Holland	Lewis-James	Aetna	19119.38449767185	221	Urgent	2024-03-05	Paracetamol	Abnormal
lEah StuaRt	62	Female	AB-	Obesity	2022-07-27	Sarah Jackson	Johnson-Hines	Medicare	31097.65051166076	451	Urgent	2022-08-24	Lipitor	Normal
HeIDI CarLSON	30	Male	A-	Cancer	2019-10-13	John Johnson	Delgado, and Mcdonald Berry	Aetna	15267.301126506307	237	Elective	2019-11-08	Penicillin	Abnormal
DOUgLAS leE	20	Male	A-	Arthritis	2024-03-29	Jeff Lin	Brooks, Nguyen Sellers and	UnitedHealthcare	21792.325692187776	266	Urgent	2024-04-14	Aspirin	Inconclusive
MARy rILEy	31	Female	B+	Hypertension	2023-02-25	Anna Buckley	and Thompson Moore, Torres	UnitedHealthcare	41443.68250822932	421	Urgent	2023-02-26	Aspirin	Inconclusive
aMy REyeS	34	Female	A-	Arthritis	2022-06-21	Morgan Rasmussen	Hardy PLC	Blue Cross	5849.639799944896	111	Urgent	2022-07-15	Aspirin	Normal
moniCA sampSon	49	Male	B-	Diabetes	2021-03-27	Robin Brown	Gregory, Rosario and Bruce	Medicare	7330.475550892902	500	Elective	2021-04-10	Penicillin	Normal
Tony OweN	66	Male	B-	Asthma	2024-02-07	John Sanders	Sons Cox and	UnitedHealthcare	40191.72994282738	102	Elective	2024-02-27	Penicillin	Inconclusive
ClaytOn BroWn	82	Male	AB+	Cancer	2021-09-04	Christina Perry	Jones, and Moore Carter	Medicare	30954.42218684419	371	Emergency	2021-10-02	Aspirin	Normal
JAMES VaNcE	46	Male	O-	Hypertension	2019-08-31	Michael Johnson	PLC Hodge	Medicare	23537.741343478585	170	Urgent	2019-09-18	Paracetamol	Normal
JAsoN TorrES	32	Female	AB+	Cancer	2019-08-03	Amber Valdez	Moore-Pierce	Aetna	33653.654883162475	164	Elective	2019-08-06	Penicillin	Normal
daNiEL grEEn	75	Male	A-	Diabetes	2022-09-06	Richard Davis	PLC Santana	Aetna	31419.291948510883	152	Elective	2022-10-03	Penicillin	Abnormal
nAtalie knigHt	41	Male	AB+	Diabetes	2020-11-06	Jeremiah Bender	LLC Smith	Medicare	2669.7456332150423	432	Emergency	2020-11-07	Ibuprofen	Inconclusive
REBeccA HAyEs	32	Male	A+	Diabetes	2020-10-01	David Navarro	Gomez and Sons	Cigna	40136.96818039699	488	Urgent	2020-10-12	Aspirin	Abnormal
tarA yOrK	24	Male	A+	Hypertension	2020-08-18	James Payne	Martinez-Farley	Cigna	43722.600550861775	198	Emergency	2020-09-01	Penicillin	Normal
EliZABETh tYleR	42	Male	AB-	Obesity	2023-08-24	Mark Lee	Macdonald Group	Blue Cross	44356.30155722579	166	Urgent	2023-09-12	Ibuprofen	Abnormal
aShleY KIM	38	Female	A+	Diabetes	2021-08-23	Ashley Thomas	and Ochoa Sons	Medicare	14415.583135229539	269	Emergency	2021-09-15	Aspirin	Inconclusive
BraNdi LoPeZ	80	Male	O+	Cancer	2019-11-13	Kimberly Decker	Johnson-Lopez	UnitedHealthcare	47596.68168731159	469	Urgent	2019-12-13	Aspirin	Abnormal
tAmaRA CASTiLlO	74	Male	A-	Arthritis	2022-12-04	Brian Elliott	Howard-Pitts	Cigna	31911.301871637366	445	Elective	2023-01-01	Ibuprofen	Normal
CLAiRe ALvAreZ	79	Female	A+	Cancer	2019-09-26	George Hartman	and Sons Trujillo	Blue Cross	38598.475298861726	491	Urgent	2019-10-17	Aspirin	Inconclusive
jOsepH whEELer	62	Male	AB+	Asthma	2023-06-09	Jonathan Austin	and Delgado Allen, Wilson	Medicare	9508.082552743357	309	Urgent	2023-06-20	Lipitor	Inconclusive
racHEl MarTinEz	42	Female	AB+	Asthma	2020-08-23	Angel Smith	Moody-Lee	Medicare	30538.204441261398	370	Emergency	2020-09-11	Ibuprofen	Inconclusive
JOHn walkEr	54	Male	A+	Hypertension	2020-07-31	Ashley English	Gonzalez Burch, and Diaz	Medicare	21770.014114050024	329	Emergency	2020-08-08	Aspirin	Inconclusive
aMAndA HIll	70	Male	AB-	Obesity	2021-07-25	Stephanie Diaz	Valencia Molina, Lopez and	Aetna	2500.681593384036	443	Urgent	2021-08-03	Aspirin	Inconclusive
cHrIStopHER jIMEnEz	35	Male	B-	Cancer	2024-01-18	Mary Mathis	Cruz-Jimenez	Blue Cross	3767.643805252863	168	Emergency	2024-02-01	Penicillin	Abnormal
NanCy sTevENS	48	Female	O+	Diabetes	2021-11-09	Yolanda Harris	Banks-Martin	Blue Cross	46745.14632092861	278	Elective	2021-11-27	Lipitor	Normal
cHRISTiNa MeDiNa	34	Female	AB-	Diabetes	2022-07-05	Dylan Hernandez	Eaton and Ryan, Allen	Medicare	14274.970581303096	326	Elective	2022-07-31	Paracetamol	Inconclusive
DOnaLd mORrISOn	59	Male	B-	Obesity	2022-10-19	Matthew Johnson	and Sons Powell	UnitedHealthcare	5921.604854780732	225	Emergency	2022-11-08	Aspirin	Normal
BRian bUtLEr	71	Male	AB+	Asthma	2021-05-09	Arthur Barker	Lopez Carter and Campos,	UnitedHealthcare	38023.74212491781	455	Emergency	2021-06-03	Paracetamol	Abnormal
eLiZaBetH BRIdGES	83	Male	AB+	Hypertension	2022-04-16	Laura Russo	James-Mcintyre	Aetna	36715.05057188273	274	Elective	2022-05-12	Lipitor	Abnormal
matThEW BArnES	65	Male	B+	Hypertension	2023-05-24	Adam May	LLC Cole	Aetna	12932.239735379666	253	Urgent	2023-05-31	Ibuprofen	Abnormal
dR. Lisa DUNN mD	80	Male	AB-	Obesity	2020-12-08	Jeff Perez	Allen-Ortiz	UnitedHealthcare	12239.539895264268	457	Elective	2021-01-01	Ibuprofen	Normal
aNtHony goNzAlEz	21	Female	AB+	Hypertension	2021-03-20	Alejandra Clark	Friedman LLC	Aetna	35953.45188466557	462	Elective	2021-03-21	Paracetamol	Normal
Jason HANEY	60	Male	O-	Asthma	2019-06-10	Dawn Harding	Rogers-Smith	Cigna	23025.831662168297	426	Elective	2019-06-23	Lipitor	Inconclusive
LarrY Finley	84	Female	O-	Arthritis	2022-11-08	Robert Day	and Smith Wang, Pham	Medicare	39143.601204939536	399	Emergency	2022-11-11	Lipitor	Abnormal
LindSAY spARks	26	Female	B+	Hypertension	2021-10-20	Alexander Stewart	Terrell-Powell	Medicare	20493.745906624095	232	Elective	2021-10-30	Lipitor	Normal
Dale ReyeS	57	Male	AB+	Diabetes	2023-07-16	Christopher Bentley	LLC Brown	Medicare	21505.421074872596	252	Elective	2023-08-09	Ibuprofen	Normal
JESSICa WILlIaMs	39	Female	AB+	Obesity	2021-02-21	Juan Barnett	Williams-Maldonado	Cigna	30096.24825061711	122	Emergency	2021-03-18	Paracetamol	Abnormal
JACk cOX	38	Male	B-	Diabetes	2022-10-19	Ryan Johnson	Saunders-Thomas	Medicare	36755.293327798056	444	Urgent	2022-11-13	Penicillin	Normal
shEena zunIgA	69	Female	A+	Hypertension	2022-01-23	Christopher Fitzpatrick	Williams Group	Aetna	26813.049788422722	127	Urgent	2022-01-25	Paracetamol	Abnormal
RAYmONd ChaNdler	20	Male	A+	Obesity	2022-11-02	Sarah Hill	Bradley PLC	UnitedHealthcare	22543.594034394755	154	Elective	2022-11-24	Ibuprofen	Normal
rObin WhitE	75	Female	A+	Obesity	2019-07-13	John Martin	Tucker, and Ramirez Patterson	Blue Cross	20891.35227658936	200	Elective	2019-07-19	Ibuprofen	Inconclusive
ELIzabEtH miCHAel	64	Female	B-	Cancer	2020-08-07	Michaela West	Lee-Livingston	Cigna	27487.002739479198	228	Urgent	2020-08-29	Aspirin	Normal
eLizAbetH Jones	74	Female	AB-	Cancer	2019-06-24	Jacqueline Phelps	Rodriguez, Taylor Conway and	Medicare	46252.364683742926	497	Emergency	2019-07-21	Aspirin	Inconclusive
JaCob CArtEr	68	Female	AB-	Cancer	2023-07-24	Matthew Nguyen	Hudson Harrison, Cooper and	UnitedHealthcare	32442.396307870316	109	Emergency	2023-08-16	Aspirin	Abnormal
STepHEN MOORe	51	Male	A+	Diabetes	2024-03-31	Melissa Reyes	PLC Adams	UnitedHealthcare	11090.343559121444	307	Emergency	2024-04-05	Aspirin	Abnormal
JacqUElINe walKeR	47	Female	A-	Asthma	2024-03-17	Marcus Turner	Gill, and Casey Martinez	Blue Cross	14361.086304076376	379	Emergency	2024-03-23	Penicillin	Inconclusive
nicoLe Smith	65	Female	A+	Obesity	2024-04-01	Robert Gill	Blevins-Douglas	Cigna	9425.076007947047	283	Elective	2024-04-23	Penicillin	Inconclusive
BrETt dAvEnPorT	27	Male	AB+	Arthritis	2022-11-06	Patrick Parrish	and Campbell, Wiley Cook	Aetna	41454.6775329602	426	Elective	2022-12-01	Penicillin	Abnormal
jEnNifEr BeNsOn	21	Male	B-	Hypertension	2024-01-29	Maureen Salazar	Tucker-Brown	Medicare	9955.44142848513	413	Elective	2024-02-26	Ibuprofen	Abnormal
haYleY crAIg	21	Male	O+	Hypertension	2019-10-27	Jeffrey Taylor	Hicks Kidd and Allen,	Aetna	47191.77367720067	156	Emergency	2019-11-23	Penicillin	Inconclusive
ANN GraHam	53	Male	AB+	Cancer	2022-07-04	Sherry Torres	Williams-Howell	Medicare	32729.675155950434	441	Elective	2022-07-05	Lipitor	Inconclusive
jaiMe THoMPSON	34	Female	A+	Arthritis	2020-09-03	Sara Crawford	Washington and Sons	Cigna	51146.16783807289	102	Elective	2020-09-24	Penicillin	Abnormal
MaRiA joHnSoN	24	Male	A-	Obesity	2023-06-03	Kimberly Tucker	Moss Group	UnitedHealthcare	30486.60731233523	121	Emergency	2023-06-15	Penicillin	Normal
JaSON SMIth	74	Male	A-	Obesity	2022-09-03	Diana Martinez	Mcknight Perry Rivera, and	Cigna	38497.7418379952	344	Urgent	2022-09-30	Lipitor	Inconclusive
JUlIe mattHEWS	85	Female	O+	Obesity	2022-07-13	Nancy Watson	Richardson-Powell	Cigna	45692.90264520227	456	Urgent	2022-07-21	Paracetamol	Abnormal
maRy MillEr	60	Male	O+	Hypertension	2020-06-11	Mary Miller	Reese Adams, Lara and	Cigna	2948.5457903048873	151	Emergency	2020-06-28	Paracetamol	Inconclusive
MiChaeL HoWE	53	Female	AB+	Hypertension	2019-06-03	Brenda Torres MD	Inc Huynh	Medicare	31569.878676515575	372	Elective	2019-06-04	Lipitor	Normal
DOminIqUe MartIneZ	74	Male	AB+	Arthritis	2019-09-09	Daniel Pennington	Lopez Group	Blue Cross	33538.04094808747	318	Elective	2019-10-09	Lipitor	Inconclusive
mOnIQue caNTu	35	Male	O-	Hypertension	2022-07-27	James Osborn	Group Turner	Cigna	9856.057304090971	165	Urgent	2022-08-21	Penicillin	Abnormal
kElsey Allen	76	Female	O+	Obesity	2021-05-14	Lauren Brown	Graham Group	Blue Cross	45420.98623036285	308	Emergency	2021-06-02	Lipitor	Abnormal
JImMY JoHNSON	20	Female	AB+	Obesity	2022-11-15	Stacey Armstrong	Calhoun LLC	Aetna	24641.531938664557	499	Emergency	2022-11-17	Lipitor	Inconclusive
JACob PEna	83	Male	O+	Cancer	2020-02-27	Benjamin Thomas	Ward-Jordan	Aetna	18801.510493025533	307	Elective	2020-03-28	Penicillin	Abnormal
dwAynE cOle	37	Male	O-	Obesity	2022-03-10	John Day	Roberts-Sexton	Aetna	24500.18701429384	410	Elective	2022-04-04	Penicillin	Inconclusive
StephanIe TApIA	37	Female	B-	Cancer	2020-04-14	Steven Ortiz	Group Powell	Aetna	16473.37371855609	320	Urgent	2020-05-13	Paracetamol	Inconclusive
JOshUa dOYLE	82	Male	O-	Obesity	2019-06-11	Dawn Rodriguez	Rogers LLC	Medicare	24175.188138013662	155	Urgent	2019-07-01	Ibuprofen	Inconclusive
gregOry thomas	72	Female	AB-	Cancer	2024-01-14	Lauren Lowe	Davis Maddox Harris, and	Aetna	11064.02825898568	212	Urgent	2024-02-08	Ibuprofen	Abnormal
jENNiFEr wEST	83	Male	A+	Asthma	2022-08-09	Scott Meyer	Wright-Walker	Aetna	50713.56222403902	244	Emergency	2022-08-27	Ibuprofen	Inconclusive
SHANNOn key	83	Female	B-	Hypertension	2021-09-19	Evan George	Thomas and Lambert, Young	Blue Cross	40850.924880202976	347	Emergency	2021-09-29	Aspirin	Abnormal
kAThY wHite	49	Male	A+	Arthritis	2023-05-27	James Bray	Smith-Ewing	Cigna	6407.901188672767	491	Elective	2023-06-21	Ibuprofen	Inconclusive
amaNDa vAUghN	27	Female	B-	Cancer	2020-08-08	Eric Bowen	LLC Hayes	Aetna	25595.06979984719	466	Emergency	2020-09-04	Ibuprofen	Abnormal
MICHELE FeRNaNDeZ	42	Male	A+	Cancer	2022-03-08	Christine Hines	Gonzalez Ltd	Blue Cross	34566.57063632834	386	Emergency	2022-04-02	Penicillin	Normal
PhiLiP bAiLey	56	Female	A-	Asthma	2021-06-26	Michael Miller	Travis-Watkins	Blue Cross	25784.56705386994	369	Emergency	2021-07-15	Ibuprofen	Inconclusive
RyAn WhiTe	44	Male	AB-	Hypertension	2023-01-28	Adrian Jacobs PhD	and Pittman Thomas, Stein	Aetna	33345.580467448344	171	Emergency	2023-02-22	Paracetamol	Abnormal
STEPHanie HARRIs	55	Female	AB-	Arthritis	2024-03-21	Allison Roberson	Lopez, Rodriguez Hodges and	Cigna	48615.35286399213	329	Emergency	2024-04-09	Aspirin	Abnormal
ERIKA iRWIn	36	Female	O-	Cancer	2021-09-04	Susan Reid	Bentley Ltd	Cigna	36572.084376112114	180	Emergency	2021-09-22	Ibuprofen	Normal
CHaRLES Daniels	25	Female	B-	Obesity	2022-03-28	Patrick Morales	Pratt and Keller, Davis	Cigna	32086.975820568143	104	Urgent	2022-04-08	Paracetamol	Inconclusive
DANIeL hOwArD	57	Female	O-	Asthma	2023-10-10	Michael Burns	Buck PLC	Aetna	44276.4174208084	436	Elective	2023-11-02	Aspirin	Normal
mArK BrOWn	82	Male	B-	Asthma	2019-08-31	Mark Lawson	Williams Evans Myers, and	Blue Cross	29846.145848360564	173	Elective	2019-09-10	Lipitor	Abnormal
keitH WhiTE	42	Female	A-	Diabetes	2024-03-14	Cynthia Martin	Riddle LLC	Aetna	1398.8764619286871	377	Emergency	2024-04-03	Ibuprofen	Inconclusive
MiCHELLE jOhnsON	53	Female	A-	Obesity	2020-04-17	Lynn Miller	Medina-Hubbard	Medicare	9868.006142117938	163	Emergency	2020-05-10	Ibuprofen	Normal
brADlEY jorDan	41	Female	B-	Obesity	2023-12-18	Julie Jones	Jenkins PLC	Cigna	2952.6118816791045	426	Emergency	2023-12-22	Paracetamol	Normal
holLY StUARt	61	Female	O-	Diabetes	2020-09-05	Amanda Fowler	and Yates Serrano, Henderson	Cigna	9436.345600294013	216	Elective	2020-09-17	Aspirin	Normal
chRIsTOPheR frYe	59	Female	AB+	Diabetes	2023-10-10	Russell Serrano	Murillo-Warner	Cigna	5663.999467777997	480	Emergency	2023-10-22	Penicillin	Normal
JerEMiaH RIley	54	Female	O-	Hypertension	2021-11-03	Thomas White	and Fitzgerald, Sharp Cooke	Cigna	7231.673569898058	160	Emergency	2021-11-25	Lipitor	Inconclusive
brEnDA bELl	68	Male	A-	Arthritis	2022-01-22	Dr. Matthew Hamilton MD	Smith-Carter	Blue Cross	25344.198169138002	223	Emergency	2022-01-29	Aspirin	Abnormal
briAN beRNARd	67	Male	AB-	Obesity	2023-02-24	Daniel Flowers	Hernandez-Patton	Blue Cross	22456.62482865756	378	Elective	2023-03-20	Ibuprofen	Inconclusive
WiLLIAM BaKer	75	Female	O-	Cancer	2022-10-13	John Gaines	Evans-Torres	Aetna	2473.4707476105473	389	Urgent	2022-11-08	Ibuprofen	Abnormal
KEnneTH Reyes	46	Male	B+	Asthma	2019-12-28	Jennifer Gray	and Neal Barrett, Bailey	UnitedHealthcare	10484.922616617245	337	Urgent	2020-01-01	Aspirin	Normal
HOllY bisHop	72	Female	A-	Diabetes	2020-09-17	Erik Woods	Hernandez-Valdez	Medicare	14697.456429592234	116	Elective	2020-09-21	Aspirin	Inconclusive
dEnNis GOnZAlEZ	56	Female	A+	Obesity	2023-05-08	Carol Moore	Smith-Nguyen	Blue Cross	13672.83829453503	123	Emergency	2023-05-18	Ibuprofen	Normal
zachAry LYONs	53	Female	O-	Arthritis	2022-11-03	Hailey Jackson	Wilson-Torres	Aetna	41463.83543989072	300	Elective	2022-11-13	Aspirin	Normal
cARrie black	72	Female	B+	Hypertension	2021-09-02	Joseph Miranda	Burton and Curry, Parker	Cigna	7459.099357431387	333	Emergency	2021-10-02	Ibuprofen	Normal
MIGUeL ngUYEN	58	Male	AB+	Cancer	2021-02-13	Jason Wallace	Patterson Mann, Williamson and	UnitedHealthcare	28441.890386434923	463	Urgent	2021-03-02	Ibuprofen	Abnormal
aLEXIs hICKS	69	Female	AB-	Diabetes	2022-03-08	James Thomas	Velasquez, Bullock and Maldonado	Aetna	28180.813404929442	380	Elective	2022-04-04	Ibuprofen	Abnormal
jILLian velasqUEz	77	Female	B+	Diabetes	2020-07-22	Amanda Allen	Spence Sons and	Blue Cross	38313.83662055559	247	Emergency	2020-08-10	Aspirin	Inconclusive
laUrA WU	18	Male	O-	Cancer	2022-12-18	Frank Stephens	Sparks-Smith	Medicare	10706.539190087746	357	Emergency	2023-01-14	Penicillin	Normal
tErri mURPhY	83	Female	O-	Diabetes	2022-08-06	David Walker	Brown, and Stone Perez	Aetna	39003.989466692045	201	Emergency	2022-08-27	Penicillin	Normal
VAneSSa kiNg	65	Female	O+	Asthma	2019-07-10	Karen Rodriguez MD	Inc Banks	Blue Cross	6444.732053499226	453	Emergency	2019-07-30	Ibuprofen	Normal
adaM MARtINeZ	54	Female	A-	Diabetes	2019-11-15	Christine Singleton	PLC Reese	Cigna	9959.980043901534	418	Emergency	2019-12-02	Ibuprofen	Inconclusive
cLAIre RaMIREz	35	Male	AB-	Hypertension	2023-01-26	Sarah Lawrence	Porter, Woods Miller and	UnitedHealthcare	37053.67374846308	378	Urgent	2023-02-08	Lipitor	Normal
ScOtt waLker	48	Male	O+	Asthma	2021-03-08	Allison Ruiz	Wagner-Sanchez	Medicare	40273.795686716454	109	Urgent	2021-03-20	Aspirin	Inconclusive
vicToriA cRAwFOrd	34	Female	A+	Obesity	2021-01-23	Phillip Green	Wilson and Hood, Robinson	Blue Cross	33437.44845382385	156	Emergency	2021-02-19	Paracetamol	Normal
jEfFERy neLsOn	64	Female	AB-	Hypertension	2022-04-28	Richard Hernandez	Smith Holland, and Hogan	Blue Cross	38938.72356460895	361	Elective	2022-05-21	Lipitor	Normal
BRIAN LOng	79	Male	O+	Diabetes	2021-11-12	Ryan Lewis	Simpson-Jennings	UnitedHealthcare	40860.8113872547	310	Emergency	2021-11-18	Ibuprofen	Inconclusive
kAtHrYN FeRnAnDEZ	79	Female	B+	Diabetes	2021-01-13	Kyle Johnson	Owens-Cole	Medicare	26217.09264633338	380	Urgent	2021-01-26	Ibuprofen	Abnormal
miCHELLe wiLSOn	41	Male	A-	Diabetes	2020-08-24	Carly Johnston	and Weaver, Lee Baxter	Medicare	37519.01518979323	238	Elective	2020-08-28	Lipitor	Normal
miCHEllE sMith	21	Female	B-	Hypertension	2021-02-04	Kevin Harris	Walker Ltd	Cigna	36754.77784627982	126	Urgent	2021-02-17	Ibuprofen	Normal
cYntHia CalDWELL	41	Male	B+	Diabetes	2024-02-12	John Moody	Edwards, Daniels Garcia and	Medicare	25261.178872712244	104	Elective	2024-02-17	Lipitor	Normal
ElIzabETh pHELPS	47	Male	AB+	Hypertension	2021-08-23	Peggy Underwood	Hernandez-Wood	UnitedHealthcare	13325.466025984402	370	Emergency	2021-09-01	Lipitor	Abnormal
aNthOny DaVIS	30	Male	A+	Asthma	2023-12-26	Angela Taylor	Mccormick-Morales	Blue Cross	5333.245582713122	477	Urgent	2023-12-29	Penicillin	Abnormal
conNie GomEz	33	Female	B-	Cancer	2019-06-18	Elizabeth Fields	Inc Santos	Blue Cross	22317.68096975426	335	Emergency	2019-06-23	Lipitor	Inconclusive
kriSTy WAlKer	76	Female	A+	Cancer	2020-06-22	Michael Stone	Group Greer	Blue Cross	43686.89449854437	420	Elective	2020-07-12	Ibuprofen	Normal
Karen moOneY	79	Male	AB-	Diabetes	2020-04-03	Daniel Ball	Gonzales-Snyder	Cigna	9274.886465026186	313	Emergency	2020-04-26	Penicillin	Normal
pAtriCIa cHAmbERS	54	Female	AB-	Diabetes	2022-07-31	Vanessa Whitaker	Beard-Michael	Aetna	7198.044711539503	322	Urgent	2022-08-02	Ibuprofen	Abnormal
JohN FlOres	82	Male	A+	Obesity	2021-10-01	Emily Roberson	Leon Mcfarland Wise, and	UnitedHealthcare	26379.368851365056	255	Emergency	2021-10-29	Paracetamol	Normal
mR. niCHOLaS HaLL	80	Female	AB-	Obesity	2020-09-13	Angel Hawkins	and Sons Bryan	Medicare	4844.98058737316	205	Elective	2020-10-06	Ibuprofen	Inconclusive
SHIrlEy sMITH	51	Female	B+	Obesity	2023-11-11	Megan Wright	Coleman, and Berry Davis	UnitedHealthcare	28949.173855966907	245	Emergency	2023-12-09	Lipitor	Inconclusive
kimBeRly aRmstRoNG	79	Female	A+	Cancer	2021-05-20	Kimberly Hawkins	Reed-Gibson	UnitedHealthcare	40313.37340186948	184	Elective	2021-05-23	Penicillin	Inconclusive
HEATher HOPKiNS	27	Female	B-	Arthritis	2021-08-21	Jamie Ortega	Rios Group	UnitedHealthcare	48115.638451456856	481	Emergency	2021-09-04	Lipitor	Abnormal
brEnDa bURgeSs	84	Female	O+	Asthma	2021-04-14	Diane Hood	Inc Duran	UnitedHealthcare	17011.78250361432	372	Elective	2021-04-18	Lipitor	Abnormal
robErt beLL	77	Female	B+	Arthritis	2024-04-03	Denise Hernandez	and Patel Owens Dominguez,	Aetna	41515.259304236046	487	Urgent	2024-04-06	Aspirin	Inconclusive
rObErt jOnES	51	Female	A+	Asthma	2023-07-29	Wendy Castillo	PLC Lewis	Cigna	28147.866439719593	241	Urgent	2023-08-19	Paracetamol	Abnormal
vANesSa mCINToSh	27	Female	A-	Diabetes	2020-10-14	Kathryn Guerra	Berry and Clark Shaw,	Aetna	13244.477995190535	145	Elective	2020-10-30	Aspirin	Normal
jenNIFEr DixoN	45	Female	O+	Cancer	2023-06-12	Melissa Weeks	Allen Parker and Estes,	Blue Cross	12448.688521969914	198	Elective	2023-06-19	Paracetamol	Normal
valerIE rODRIguEz	65	Female	O-	Hypertension	2021-08-31	Scott Reed	Hogan Malone, and Gray	Blue Cross	6904.114294766694	355	Emergency	2021-09-11	Ibuprofen	Inconclusive
tAra WEST	36	Female	AB+	Obesity	2019-11-13	Alejandro Cole	Ltd Martin	UnitedHealthcare	42472.25353249815	157	Elective	2019-12-09	Penicillin	Inconclusive
kEnNeth wilLIaMs	66	Male	B-	Cancer	2022-05-10	John White	Contreras Myers and Young,	UnitedHealthcare	21305.51633797254	407	Emergency	2022-06-04	Aspirin	Abnormal
GEOrGe roSS	77	Male	AB+	Diabetes	2022-07-30	Noah Moore	Inc Valenzuela	Blue Cross	20825.724982133695	298	Elective	2022-08-04	Penicillin	Abnormal
luCAs wILsoN	39	Male	AB+	Asthma	2019-07-28	Frank Quinn DVM	Knox-Esparza	Aetna	43663.878199415085	104	Urgent	2019-08-02	Paracetamol	Abnormal
RONALd BrowN	55	Male	B-	Arthritis	2022-05-10	Thomas Jones	Rodriguez and Sanders, Luna	UnitedHealthcare	28478.53758684566	109	Emergency	2022-05-12	Paracetamol	Normal
cHarlEs BArAJAs	53	Female	A+	Cancer	2023-02-04	John Long	Miller Bailey, and Anderson	Medicare	13091.802110667728	317	Elective	2023-02-28	Penicillin	Abnormal
LAUrEN sAnforD	45	Female	AB-	Cancer	2020-10-14	Stephanie Farmer	Hancock-Galloway	Medicare	5164.536330376097	457	Elective	2020-11-06	Penicillin	Abnormal
petEr cOnway	25	Male	A-	Diabetes	2024-03-22	Tammy Cisneros	Vasquez-Carr	Blue Cross	20762.01590134403	442	Emergency	2024-04-14	Ibuprofen	Abnormal
MaRY BaldwIn	78	Female	A-	Arthritis	2021-12-20	Benjamin Taylor	Gomez-Spencer	Blue Cross	35543.06752768772	384	Elective	2021-12-22	Lipitor	Abnormal
WILLIaM matHIs	76	Male	AB-	Arthritis	2020-03-21	Nichole Rodriguez	Sweeney LLC	Blue Cross	36334.02035323065	151	Urgent	2020-04-20	Lipitor	Abnormal
MIcHeLLe WHiTAkER	84	Female	AB-	Asthma	2023-02-24	Vincent Young	and Patton Sons	Aetna	22990.652492877478	388	Elective	2023-03-03	Aspirin	Abnormal
gArY rEEVES	52	Male	AB-	Diabetes	2022-10-13	Roger Serrano	Lewis-Henry	Cigna	4241.391707513804	200	Emergency	2022-10-25	Paracetamol	Abnormal
kRISTiE VASqueZ	59	Male	B-	Arthritis	2022-07-28	Jared Prince	Rowe, Stone and Patterson	Aetna	49.45011677425987	140	Urgent	2022-08-13	Lipitor	Abnormal
ANtHoNY LopeZ	47	Female	A+	Cancer	2020-04-05	Emily Joseph	Bell-Morgan	Cigna	48848.41453740604	130	Elective	2020-04-07	Ibuprofen	Inconclusive
rACheL bOwman	85	Male	O+	Hypertension	2021-12-06	Toni Parker	Alvarado-Martin	UnitedHealthcare	1077.1696809399066	221	Emergency	2021-12-30	Lipitor	Abnormal
mRs. JilliaN sOsa	29	Male	O-	Diabetes	2024-01-22	Jenna Larson	Thomas-Adams	Aetna	47906.00901443315	379	Emergency	2024-01-25	Penicillin	Inconclusive
AMbEr LAWsoN	85	Male	O+	Cancer	2019-06-05	Joseph Dixon	Cortez-Cannon	UnitedHealthcare	25098.25043675972	363	Emergency	2019-07-05	Penicillin	Inconclusive
jIll CoHen	26	Female	O+	Diabetes	2019-06-25	Adam Richard	Burch-Hernandez	Aetna	15860.360928515729	112	Elective	2019-07-22	Aspirin	Abnormal
moLlY aLvaRAdo	35	Female	AB-	Obesity	2023-10-31	Julie Taylor	Cochran-Hart	Aetna	25442.615905575243	188	Emergency	2023-11-05	Penicillin	Normal
baRBaRA mAY	48	Female	O-	Hypertension	2024-04-08	Derrick Martinez	Wood Ltd	Blue Cross	37989.196017922855	203	Elective	2024-05-07	Aspirin	Inconclusive
aNGEla bROWN	21	Male	O-	Hypertension	2023-04-28	Maurice Dunn	White Group	UnitedHealthcare	671.125229911441	267	Urgent	2023-05-12	Aspirin	Inconclusive
DArRElL jOhNStOn	80	Female	B+	Hypertension	2022-04-24	Jesus Mitchell	Jackson-Brennan	Aetna	15102.955438436247	453	Elective	2022-05-04	Penicillin	Abnormal
GarY sAntoS	79	Male	A-	Obesity	2021-11-02	Gerald Chase	Smith Sons and	Medicare	19641.012706149082	142	Emergency	2021-11-04	Lipitor	Normal
trAcy garciA	20	Male	AB-	Cancer	2019-05-11	Dr. Joseph Mitchell	and Walsh, Floyd Owens	Aetna	35776.637069418735	313	Urgent	2019-05-12	Lipitor	Abnormal
kRISTen ROWlanD	73	Male	AB-	Hypertension	2021-11-30	Denise Chase	Howard-Bates	Aetna	40841.27672501811	302	Urgent	2021-12-01	Penicillin	Abnormal
joSEPH fiGUEroA	50	Female	B-	Hypertension	2023-10-21	Edward Burgess	and Perez, Graham Herrera	Blue Cross	700.5950762535957	481	Urgent	2023-10-24	Aspirin	Normal
tAyLor JOnES	66	Female	A-	Arthritis	2021-12-12	Pamela Clayton	Medina-Palmer	Cigna	50404.28210395663	375	Elective	2021-12-28	Aspirin	Normal
daVId lEwiS	36	Male	A+	Diabetes	2020-11-11	Heather Miller	and Nelson Sons	Aetna	6918.301291113446	212	Urgent	2020-11-29	Ibuprofen	Inconclusive
RYaN HoWard	62	Female	AB-	Diabetes	2023-10-29	Sharon Perez	Patterson Jones and Hernandez,	Blue Cross	34011.5442942475	200	Urgent	2023-11-12	Lipitor	Abnormal
laURA HarPER	21	Male	B+	Diabetes	2024-02-07	Gail Roman	Jackson Inc	UnitedHealthcare	46772.76882411179	128	Urgent	2024-02-16	Penicillin	Inconclusive
PAtRICk RODRiGUez	36	Male	O-	Diabetes	2022-06-15	Mary King	Woodard, and Martin Baker	Aetna	36080.329470378514	282	Urgent	2022-07-06	Penicillin	Abnormal
lISA FIsHER	36	Female	A-	Diabetes	2021-10-16	Jennifer Jones	Ramsey and Malone Sanford,	Aetna	8797.409413265477	424	Elective	2021-11-08	Aspirin	Inconclusive
bRitTney CheN	85	Male	O-	Hypertension	2020-10-08	Christian Dawson	and Perry Leach, Alexander	Blue Cross	23502.45958122782	104	Urgent	2020-11-07	Paracetamol	Normal
David gRAHam	26	Female	AB-	Cancer	2022-08-10	Sarah Lopez	Sons and Bowman	UnitedHealthcare	15483.385683732555	137	Elective	2022-08-30	Paracetamol	Normal
DesIReE rOy	75	Female	B-	Hypertension	2019-11-15	Angela Ramirez	and Garza Martin Holloway,	Medicare	18683.118570305214	332	Emergency	2019-12-10	Penicillin	Normal
vALeRiE ChaVEZ	28	Female	A-	Arthritis	2020-06-01	James Barnes	Holland Brown, and York	Cigna	43119.1063437755	266	Emergency	2020-06-05	Paracetamol	Normal
TONI colLiNS	55	Male	B+	Asthma	2024-01-08	Melvin Montgomery	Ltd Weber	UnitedHealthcare	33779.25832907136	488	Urgent	2024-01-09	Penicillin	Normal
ELIZabEtH bAKEr	32	Female	A+	Arthritis	2023-12-25	Caroline Castillo	Tran Wright and Vasquez,	Medicare	28319.53220701166	227	Elective	2024-01-11	Lipitor	Normal
mORgan PaCE	19	Male	O-	Asthma	2022-11-01	Cheryl Lane	Atkinson Ltd	Aetna	2914.023503376444	119	Elective	2022-12-01	Aspirin	Inconclusive
aNtHOnY eRicksON	27	Female	O-	Asthma	2022-07-02	Brittany Harding	and Brown Sons	UnitedHealthcare	7916.088600833134	296	Emergency	2022-07-11	Penicillin	Normal
pRisCillA sanDERS	38	Female	O-	Obesity	2021-12-08	Daniel Contreras	Simpson Inc	Aetna	30372.445438301165	473	Emergency	2021-12-14	Paracetamol	Normal
CYNThIa hill	79	Female	A+	Hypertension	2022-01-22	Jacob Garcia	Edwards PLC	Blue Cross	45267.062627622116	282	Urgent	2022-02-16	Aspirin	Normal
MatTHew riveRA	80	Female	AB-	Hypertension	2020-03-13	Dana Page	Perez and Ho, Riley	Cigna	12638.051305047957	486	Emergency	2020-04-01	Ibuprofen	Normal
TImothY ELLIoTT	19	Male	AB-	Obesity	2019-08-03	Tara Ruiz	Ltd Curry	Cigna	30789.006660254683	322	Urgent	2019-08-15	Ibuprofen	Abnormal
TAylOr MASon	61	Female	AB-	Obesity	2019-09-13	Mitchell Franklin	Group Young	Cigna	36556.5118777332	224	Emergency	2019-10-13	Aspirin	Inconclusive
mOrgaN peRRY Dds	64	Female	O+	Diabetes	2020-12-23	Alexander Moore	Edwards, Fry and Lopez	UnitedHealthcare	15579.669126052524	219	Emergency	2021-01-03	Aspirin	Normal
roGeR baRTLeTT	57	Female	O+	Arthritis	2019-07-06	Bailey Foster	Ferguson-Cole	Medicare	29672.11493764791	500	Urgent	2019-07-24	Lipitor	Abnormal
THoMaS cRaWFOrD	49	Male	A-	Diabetes	2021-01-14	Anthony Allen	Santos and Blake Wood,	Medicare	20548.758263643515	285	Emergency	2021-01-30	Lipitor	Normal
courtNeY sCHrOEDER	67	Female	A+	Asthma	2020-08-02	Amy Roberts	Inc Robinson	Medicare	48503.28984238997	149	Urgent	2020-08-17	Ibuprofen	Inconclusive
aMBER NGuyEN	78	Male	AB-	Obesity	2023-10-01	Susan Brown	Matthews-Mcbride	UnitedHealthcare	22247.437482013545	385	Urgent	2023-10-13	Penicillin	Normal
TifFanY cooPEr	33	Female	AB+	Cancer	2022-08-11	Alexandra Pena	Wright Sons and	Blue Cross	37153.37973928561	280	Urgent	2022-09-09	Aspirin	Abnormal
ScOtt pErRY	43	Female	O-	Asthma	2020-05-12	Andrew Alvarez	Owens-Douglas	Aetna	18620.84904695403	217	Urgent	2020-05-24	Lipitor	Normal
CaiTlIn LaM	64	Male	AB-	Cancer	2020-06-19	Eric Shields	Sons Miller and	Medicare	13261.059892208867	344	Urgent	2020-07-12	Aspirin	Abnormal
jOsEpH DUdlEY	46	Female	A+	Asthma	2019-09-11	Melanie Watson	Frost Inc	Blue Cross	10648.114201713955	483	Emergency	2019-09-18	Lipitor	Normal
SHanE GarDnEr	33	Female	O+	Asthma	2022-01-15	Russell Cox	and Baird, Simmons Peters	UnitedHealthcare	37629.03329951395	387	Emergency	2022-02-03	Aspirin	Inconclusive
tHOMas cruz	19	Female	A-	Diabetes	2022-03-29	Brenda Chavez	Higgins Inc	Medicare	34092.48329400681	358	Urgent	2022-04-10	Aspirin	Inconclusive
MaRIO DalTON	64	Male	O-	Diabetes	2019-11-04	Ryan Hamilton	Gates Underwood, Coleman and	Medicare	10768.308796446923	316	Emergency	2019-11-26	Ibuprofen	Abnormal
johN POWEll	34	Male	A+	Asthma	2022-10-28	Justin Harris	Hobbs Schneider, and Walter	Cigna	44076.204422490155	209	Emergency	2022-11-03	Lipitor	Inconclusive
aNDrEW marTineZ	30	Male	B-	Obesity	2023-05-17	Michelle Mcdonald	Miller-Wilson	Blue Cross	15170.336972005152	299	Emergency	2023-06-08	Penicillin	Abnormal
MaRy cOlLINs	65	Male	B-	Asthma	2021-01-14	Pamela Williams	Brown LLC	Cigna	7703.471945778565	487	Elective	2021-02-09	Lipitor	Inconclusive
michaEl obriEN	66	Male	B+	Arthritis	2022-12-30	Angela Sweeney	Benitez-Nguyen	Blue Cross	24768.456525216036	310	Emergency	2023-01-15	Paracetamol	Inconclusive
ValeriE NelsoN	43	Female	A-	Hypertension	2021-10-13	Cheryl Hamilton	Terry Ltd	Cigna	671.5270283753521	310	Urgent	2021-10-17	Aspirin	Inconclusive
gAry jeNsen	37	Female	AB-	Hypertension	2021-01-30	Wendy Montgomery	Foley Nelson, and Thompson	Medicare	49553.135886828764	206	Emergency	2021-01-31	Aspirin	Normal
Lisa vAleNCIa	30	Male	O+	Hypertension	2021-06-21	Maurice Ramos	Long-Golden	UnitedHealthcare	28035.937828739847	379	Emergency	2021-07-19	Penicillin	Normal
JEFFReY livIngSTON DDS	84	Female	AB-	Arthritis	2019-11-21	Kenneth Robbins	Inc Edwards	Cigna	51059.72780393654	227	Emergency	2019-12-18	Penicillin	Abnormal
Sara BUSh	29	Male	AB-	Cancer	2022-05-11	Curtis Evans	Johnson-Stewart	Medicare	19737.20011332953	157	Elective	2022-06-03	Ibuprofen	Normal
AutUMN sUtton	66	Female	B-	Diabetes	2023-01-05	Aaron Pace	Clark-Rivers	Blue Cross	41982.11019254328	495	Urgent	2023-01-12	Ibuprofen	Inconclusive
WiLliAm BlAir	80	Male	A+	Cancer	2019-06-05	Jonathan White	Mccoy-Luna	Cigna	33810.04465692076	325	Emergency	2019-06-18	Aspirin	Inconclusive
HEATher WaNG	42	Female	B+	Hypertension	2020-07-13	Joe Jacobs DVM	and Mahoney Johnson Vasquez,	UnitedHealthcare	27620.764717427424	347	Urgent	2020-08-10	Ibuprofen	Abnormal
alEx WHiTE	63	Male	AB+	Cancer	2021-09-15	Laura Sweeney	Smith Inc	UnitedHealthcare	16424.03167516201	139	Emergency	2021-09-22	Paracetamol	Inconclusive
aMy oConnoR	72	Female	A-	Cancer	2020-10-18	Anita Johnson	and Swanson Proctor Daniels,	Cigna	32786.669232265194	302	Emergency	2020-11-12	Penicillin	Normal
juSTiN EAton	68	Female	A+	Obesity	2020-11-04	Collin Gaines	Inc Jones	Aetna	45832.83524531232	236	Urgent	2020-11-17	Ibuprofen	Inconclusive
JOSePH berGeR	61	Female	B+	Cancer	2022-10-12	Amy Pearson	Austin-Galvan	Medicare	29441.691325240427	352	Emergency	2022-11-07	Lipitor	Abnormal
BrEnt mcCArthY	72	Female	AB-	Obesity	2023-06-13	Mary Moore	and Meadows, Thomas Vaughn	Cigna	17172.00988273984	347	Emergency	2023-07-06	Lipitor	Normal
cody CummInGS	51	Male	B+	Obesity	2022-04-10	Audrey Luna	Brown, and Perez Osborne	Cigna	21570.289813692503	436	Emergency	2022-05-03	Ibuprofen	Abnormal
LisA GIlmORe	23	Male	A-	Arthritis	2020-09-16	Justin Perry	Larson-Townsend	Aetna	19451.779122801778	472	Elective	2020-10-08	Paracetamol	Inconclusive
ChArles MCDOWelL	77	Male	O+	Cancer	2020-06-18	Katie Silva	and Green Garza Ware,	UnitedHealthcare	14551.880298526852	242	Emergency	2020-06-19	Aspirin	Inconclusive
sONYa ErICkSoN	25	Male	A+	Cancer	2020-08-28	Paige Carpenter	May-Rodriguez	UnitedHealthcare	12333.469339994992	489	Elective	2020-09-20	Lipitor	Abnormal
emiLy owEns	74	Female	A+	Diabetes	2021-02-12	Lisa Burns	Hahn-Rollins	Cigna	4288.820712807866	186	Elective	2021-03-14	Lipitor	Normal
aNN MIlLEr	39	Male	B+	Obesity	2022-09-07	Cody Galvan	Anderson-Oconnor	UnitedHealthcare	11904.521987181017	160	Elective	2022-09-21	Aspirin	Abnormal
zacharY BauTista	43	Female	AB+	Cancer	2020-08-21	Scott Bell	Rodgers Inc	Medicare	9988.199830438802	336	Urgent	2020-08-25	Aspirin	Inconclusive
Tara AdAMS	46	Male	A+	Obesity	2021-03-13	Karen Lee	Terrell-Stewart	Medicare	12060.10395678868	397	Elective	2021-04-08	Paracetamol	Inconclusive
MELIssa MORGAN	45	Female	A-	Diabetes	2023-12-20	Julia Reyes	Thompson, and Ruiz Vance	UnitedHealthcare	48887.06051652329	258	Emergency	2024-01-09	Paracetamol	Inconclusive
joSHUA SMItH	44	Female	A+	Hypertension	2019-10-19	Maria Parker	Clark-Leon	Cigna	22992.305851943063	499	Elective	2019-11-06	Paracetamol	Inconclusive
NICole HIcKS	44	Female	O+	Obesity	2021-07-27	Yvonne Santana	Burton-Hernandez	Aetna	37516.602334624564	483	Emergency	2021-08-20	Penicillin	Abnormal
BreNDa ColLins	70	Male	O-	Obesity	2021-05-03	Ashley Johnson	Wilson Ltd	UnitedHealthcare	32798.1956413605	120	Urgent	2021-06-02	Paracetamol	Normal
miCHAEl rILeY	46	Female	O-	Hypertension	2021-09-12	Timothy Gomez	and Brewer Sons	Aetna	34338.86135878305	303	Emergency	2021-10-03	Lipitor	Normal
Dr. RObErT tODd	34	Female	B+	Obesity	2023-06-10	James Bryan	Randall-Castaneda	Cigna	44231.80391859678	163	Emergency	2023-06-20	Ibuprofen	Abnormal
eriC BLACkBurn	28	Male	AB+	Arthritis	2019-08-12	Amy Mcdonald	Inc Griffin	UnitedHealthcare	35976.35860382427	340	Emergency	2019-08-20	Lipitor	Normal
JOhN GarcIA	35	Male	O+	Asthma	2023-07-24	James Blair	Long Riley Lewis, and	Blue Cross	31693.900794076744	296	Emergency	2023-07-30	Paracetamol	Inconclusive
thomaS GoNZaLeS	35	Male	B+	Diabetes	2019-11-03	Destiny Hooper	Lopez Stanley, and Perez	Aetna	31781.02203864635	370	Urgent	2019-11-29	Penicillin	Inconclusive
JulIe broWn	50	Female	O+	Asthma	2020-05-05	Ricky Mccormick	Fry LLC	UnitedHealthcare	20713.7372311163	102	Emergency	2020-05-11	Ibuprofen	Normal
joshuA lAwson	30	Male	B-	Diabetes	2022-02-01	William Gonzalez	Henry Inc	Blue Cross	45217.89690052896	491	Elective	2022-02-11	Penicillin	Normal
BRenDA baiRD	48	Female	A+	Obesity	2021-11-18	Brandon Mejia	Williams Ltd	Blue Cross	49458.49826244339	209	Urgent	2021-12-13	Aspirin	Inconclusive
WILLiE cOX	21	Male	A-	Cancer	2020-01-27	Meagan Jordan	Wilson and Kelley, Fitzgerald	Blue Cross	32140.235718181262	240	Elective	2020-02-18	Paracetamol	Normal
amandA gonZALeZ	77	Female	B-	Arthritis	2019-12-05	Melinda Smith	Vang Group	Cigna	17591.452113778563	368	Emergency	2019-12-20	Lipitor	Inconclusive
megan roCHA	77	Female	B+	Arthritis	2023-03-20	Meghan Hardin	Group Alexander	Blue Cross	33999.22981697186	296	Urgent	2023-04-04	Aspirin	Abnormal
paigE MueLleR	38	Male	O-	Obesity	2019-11-01	Alyssa Rivas	Wilson-Smith	UnitedHealthcare	28766.377722820558	142	Elective	2019-11-27	Penicillin	Normal
KarI iBARRA	19	Female	O-	Cancer	2023-10-26	Jennifer Miller	Inc Cannon	Cigna	50437.74621614325	108	Elective	2023-11-16	Ibuprofen	Inconclusive
SUSaN RODRiGuEZ	68	Female	O-	Arthritis	2022-09-27	Steven Parrish	Collins Cooper Thompson, and	Aetna	43862.619350621244	375	Emergency	2022-10-04	Penicillin	Abnormal
moNica THoMpSON Md	60	Female	B-	Obesity	2021-10-20	Kaylee Smith	Williams, Rice Barnes and	Medicare	29373.756114503507	218	Elective	2021-10-28	Aspirin	Inconclusive
DAVid johnSOn	38	Male	A+	Asthma	2019-09-26	David Hubbard	Lee-Brennan	Blue Cross	19201.76925697265	145	Urgent	2019-10-23	Ibuprofen	Abnormal
RObErt GRaNt	18	Female	O-	Diabetes	2022-06-20	Sandra Gonzales	Greene-Barnett	Blue Cross	29015.933070376544	413	Urgent	2022-06-29	Ibuprofen	Abnormal
micHaeL GARCIA	22	Female	A+	Arthritis	2023-10-21	Lisa Williams	Howard-Meyer	UnitedHealthcare	45299.977171606566	198	Urgent	2023-10-28	Penicillin	Normal
AndreW SAncHez	57	Female	O-	Asthma	2019-05-11	Patrick Robbins	Brown LLC	Medicare	47449.61653897699	473	Urgent	2019-05-17	Ibuprofen	Inconclusive
Hannah evERetT	72	Female	A-	Asthma	2021-01-02	Brandon Mercado	Jones Lopez, and Ali	Medicare	30133.235414131064	102	Emergency	2021-01-24	Aspirin	Normal
JOnAThAn mCGrAtH	22	Male	AB-	Cancer	2022-09-24	Roberta Garcia	PLC Williams	Aetna	29133.322029068157	354	Elective	2022-09-25	Penicillin	Normal
MichaEl wilKiNs	57	Male	B+	Obesity	2023-10-17	Kevin Oliver	PLC Smith	Blue Cross	34264.865479276916	142	Urgent	2023-10-30	Paracetamol	Inconclusive
RoBIN CAStILlo	85	Male	B+	Hypertension	2023-09-12	Sydney Mcbride	Stone Ltd	Blue Cross	21447.559355333804	387	Urgent	2023-09-27	Lipitor	Inconclusive
jAmES bradlEy	64	Female	A+	Asthma	2021-12-22	Maria Brown PhD	Washington, Moran and Le	Blue Cross	34508.72031577254	389	Emergency	2022-01-13	Penicillin	Abnormal
kENNEth pErkINs	51	Male	A-	Cancer	2023-02-25	Darren Walters	Fernandez-Mahoney	Cigna	45697.77858162468	140	Urgent	2023-03-25	Penicillin	Inconclusive
JONATHaN COOk	48	Female	O-	Cancer	2023-06-19	Shane Gates	LLC Cooley	Aetna	31415.693596370867	458	Emergency	2023-07-05	Penicillin	Abnormal
CoURtneY AnDerson	48	Female	O-	Cancer	2019-07-13	Alex Thomas	Gonzalez Sons and	UnitedHealthcare	13690.90034633557	433	Emergency	2019-08-12	Penicillin	Normal
rACHEl WaRE	70	Female	O+	Hypertension	2022-03-01	Heather Taylor	Group Beck	Medicare	39494.054818991506	297	Urgent	2022-03-03	Ibuprofen	Inconclusive
ScOTT aNDErsOn	57	Male	O+	Asthma	2020-10-04	Samantha Banks	Lowe-Bruce	Aetna	34898.35906255016	168	Urgent	2020-10-29	Penicillin	Inconclusive
Chloe CRUz	76	Male	AB+	Obesity	2021-02-25	Patricia Wagner	Best-Ramsey	Cigna	50658.52882138885	455	Urgent	2021-03-26	Lipitor	Abnormal
MAttHew BrYANt	41	Male	AB-	Obesity	2023-12-19	Kathleen Lawrence	Smith, Miller Rosario and	UnitedHealthcare	30881.359425522238	377	Emergency	2023-12-25	Penicillin	Inconclusive
AngELIcA mARTIneZ	47	Male	B-	Obesity	2022-05-29	Savannah Herrera	PLC Mendez	Medicare	12635.805365423426	483	Urgent	2022-06-18	Paracetamol	Normal
steven dUNcaN	18	Female	A+	Diabetes	2020-07-22	Erin Martinez	LLC Lee	UnitedHealthcare	19596.913386110064	221	Emergency	2020-08-08	Aspirin	Abnormal
briTtaNY SanChEz	33	Male	A+	Cancer	2021-10-30	Seth Kennedy	Bowman-Young	Aetna	36340.426851139855	175	Emergency	2021-11-08	Lipitor	Normal
AnGEla WalkER	41	Male	AB-	Obesity	2020-06-05	Brandon Dixon	and Sons Holmes	Blue Cross	18387.26695551107	455	Elective	2020-06-10	Penicillin	Normal
ErIn maSoN	23	Female	A+	Obesity	2023-10-13	Elizabeth Nixon	Shaw Inc	Medicare	32731.724219053867	289	Emergency	2023-11-06	Lipitor	Normal
howaRD morris	69	Female	AB+	Cancer	2020-06-12	Jordan Bruce	Floyd LLC	Cigna	49407.78284466687	122	Emergency	2020-06-22	Aspirin	Abnormal
dr. KeviN HaYDen	25	Male	A-	Diabetes	2023-06-27	Amber Bailey	Morris-Rowe	Cigna	35624.96549525986	480	Elective	2023-07-04	Paracetamol	Normal
Kenneth DavIDson	71	Female	AB-	Cancer	2020-08-29	Sheena Weaver	LLC Wood	Medicare	34162.48481009162	255	Urgent	2020-09-02	Ibuprofen	Inconclusive
deNniS rUsSELL	74	Male	B-	Hypertension	2021-07-14	Preston Lewis	Sims-Mullins	Aetna	699.9481081626193	214	Elective	2021-07-16	Lipitor	Inconclusive
evAn KIM	78	Male	B-	Arthritis	2022-09-01	Brady Johnson	Barker and Sons	Medicare	16524.223086335187	472	Elective	2022-09-10	Penicillin	Abnormal
dR. sIErRa mUEller	69	Male	AB-	Asthma	2019-08-06	Kyle Lucas	Ltd Wright	Blue Cross	13680.353368931093	337	Urgent	2019-08-16	Ibuprofen	Abnormal
JUStIN eDWaRdS	34	Female	B-	Arthritis	2019-06-18	Blake Pope	Jimenez, Green and Wright	Cigna	38122.9289944303	460	Urgent	2019-07-16	Ibuprofen	Inconclusive
TIMoThy GeORGE	67	Male	A+	Diabetes	2022-05-01	Ashley Walters	Rice, Thompson Williams and	Cigna	20545.939354429465	242	Urgent	2022-05-23	Paracetamol	Normal
mIcHeLLe RObINsON MD	28	Male	A-	Arthritis	2019-11-21	Brian Taylor	Barnes-Norris	Blue Cross	40408.8818098275	500	Urgent	2019-11-30	Penicillin	Inconclusive
sTEPhaNie CrUZ	57	Male	B+	Diabetes	2022-04-12	Christopher Green	Lee-Edwards	Cigna	14209.760051521796	160	Urgent	2022-05-10	Aspirin	Normal
krIsTEn DuArtE	38	Male	B+	Cancer	2024-02-20	Tonya Cobb	Medina-Campos	UnitedHealthcare	46605.0527576414	445	Urgent	2024-03-18	Paracetamol	Inconclusive
jeFFREy heaTH	58	Female	AB+	Arthritis	2023-12-07	Scott Smith	Smith Group	UnitedHealthcare	25710.735885247454	286	Elective	2023-12-31	Aspirin	Normal
RoBerT HuBbARD	69	Male	B-	Asthma	2023-11-13	Heather Church	Davis-Freeman	Medicare	23031.249521642487	431	Urgent	2023-11-23	Ibuprofen	Abnormal
SCOtt bOWeN	36	Female	A+	Cancer	2021-12-24	Jacqueline Bowman	Price-Keller	UnitedHealthcare	9588.947221483402	117	Urgent	2022-01-17	Ibuprofen	Inconclusive
wIlLIam RichaRds	47	Female	AB+	Obesity	2023-06-04	Mrs. Victoria Sanchez MD	LLC Wilson	UnitedHealthcare	2538.5061146719063	389	Emergency	2023-07-01	Aspirin	Inconclusive
chELSeA CoOk	19	Male	AB-	Hypertension	2019-05-14	Linda Peterson	Fox-Campos	Aetna	26386.673999572962	357	Elective	2019-05-21	Ibuprofen	Abnormal
CharlotTE tHOMas	85	Female	A+	Diabetes	2021-07-18	Julie Nelson	Jones-George	Cigna	35006.015877985155	138	Urgent	2021-07-21	Lipitor	Abnormal
PatriCia HeRNaNdEz	30	Female	AB-	Diabetes	2021-12-21	Christopher Page	Hall Group	Blue Cross	49100.996105906765	428	Urgent	2022-01-07	Penicillin	Abnormal
brIAnnA bELL	68	Male	O-	Obesity	2022-07-28	Kevin Paul	and Merritt Turner, Sanders	Blue Cross	32474.903491790148	256	Urgent	2022-08-07	Paracetamol	Abnormal
ALIcIA fIeLDs	20	Male	O-	Diabetes	2023-11-20	Madeline Lewis	Bennett Group	Cigna	47894.88070639495	328	Elective	2023-11-21	Paracetamol	Abnormal
HANnaH SAnChez	44	Female	AB+	Arthritis	2023-12-18	Cassandra Cain	Johnson LLC	Medicare	48106.41236604376	155	Elective	2024-01-10	Paracetamol	Inconclusive
Keith AlLEn	76	Male	O-	Arthritis	2020-03-31	David Simmons	Hebert and Morgan, Wilson	Aetna	38755.11345082393	484	Elective	2020-04-15	Paracetamol	Abnormal
ZACHARY HeRnandEz	62	Male	O-	Arthritis	2021-01-06	Dennis Gutierrez	Wright Miller Gonzalez, and	Aetna	31269.477608096837	331	Emergency	2021-01-18	Aspirin	Inconclusive
aNNA MILlER	25	Female	AB+	Hypertension	2023-08-21	Jack Reilly	and Mayo Chen, Murray	Medicare	49400.214028011644	296	Urgent	2023-08-24	Penicillin	Normal
HEctOR Clay	40	Female	B-	Arthritis	2023-02-02	Curtis Li	Bailey-Buckley	Aetna	1779.4729585360017	381	Emergency	2023-02-08	Ibuprofen	Inconclusive
BRiaN REYES	42	Male	A+	Obesity	2023-10-10	Joseph Young	Peters-Bentley	UnitedHealthcare	46237.975761230606	107	Elective	2023-10-30	Ibuprofen	Normal
ShaNE MedinA	34	Male	AB-	Diabetes	2022-03-31	Danielle Robinson	Martinez, Sullivan Bowers and	UnitedHealthcare	21009.20153321011	343	Elective	2022-04-16	Penicillin	Normal
MOnicA lucerO	47	Female	O+	Cancer	2019-12-20	Melvin Harmon	Wright-Schmidt	Blue Cross	40406.87229855708	245	Emergency	2019-12-27	Lipitor	Abnormal
REbEcCA fLoreS	22	Male	B-	Arthritis	2024-02-22	Tracy Bowman	Sons and Patton	Medicare	24490.018765910037	342	Elective	2024-03-06	Paracetamol	Inconclusive
alyssA LittlE	38	Female	B+	Arthritis	2024-04-15	Leah Guerra	Jennings Group	Cigna	36067.82191188086	194	Elective	2024-05-09	Paracetamol	Inconclusive
nIcOlE saNtiaGo	51	Male	AB-	Cancer	2020-11-23	Adam Perez	Sandoval Cook and Gutierrez,	UnitedHealthcare	20274.970820988518	303	Emergency	2020-12-07	Aspirin	Abnormal
heaTHer sCoTT	63	Male	A-	Obesity	2019-08-08	Justin Cameron	Mason-Moore	Aetna	30964.35399426707	483	Emergency	2019-08-12	Penicillin	Normal
RhonDA WILSOn	59	Male	AB-	Cancer	2023-08-22	Eric Simpson	Parker, and Parker Macdonald	Cigna	34318.34645688757	319	Urgent	2023-08-27	Aspirin	Inconclusive
NicOLE HErMAN	51	Male	O+	Arthritis	2022-05-17	Joseph Price	Inc Jensen	Blue Cross	28312.9366206766	203	Elective	2022-05-25	Aspirin	Abnormal
KIMBerLy lee	21	Male	A-	Asthma	2023-03-09	Debra Johnson	Ltd Potts	Cigna	26527.55730240478	137	Elective	2023-03-28	Penicillin	Inconclusive
Cody gaRdnEr	31	Male	AB+	Cancer	2021-05-03	Catherine Joseph	Smith-Miller	Medicare	34830.843589439086	220	Elective	2021-05-17	Penicillin	Abnormal
JaSOn MeLEnDEZ	50	Female	A+	Cancer	2022-09-25	Amanda Miller	and Allen Anderson, Rivera	Cigna	23698.708553919256	467	Urgent	2022-10-25	Ibuprofen	Normal
ThOmaS LOpeZ	54	Male	B-	Hypertension	2023-09-12	Dr. Rachel Hudson	Logan Smith Vaughn, and	UnitedHealthcare	27139.541095658125	332	Emergency	2023-09-15	Penicillin	Normal
LIsa keLLER	47	Male	AB-	Hypertension	2019-07-28	Gina Curry	PLC Harrison	Cigna	45079.618281270705	255	Urgent	2019-08-04	Ibuprofen	Abnormal
BRItTANY gUTiERRez	84	Male	AB+	Arthritis	2020-07-25	Christopher Scott	Harris Jackson Pearson, and	UnitedHealthcare	47408.57771839778	299	Urgent	2020-08-12	Aspirin	Normal
joHNAThAn dIXon	64	Male	AB-	Obesity	2024-02-24	Pamela Harris	Bell-Hernandez	Aetna	38160.7448684728	257	Urgent	2024-02-29	Penicillin	Abnormal
coDy MOorE	68	Female	A+	Arthritis	2023-01-25	Krystal Bowman	Chavez-Chapman	Blue Cross	8976.398188785079	462	Emergency	2023-01-26	Aspirin	Inconclusive
paUl BRADfOrD	26	Female	A+	Hypertension	2021-09-30	Michelle Simmons	Stephens Group	Medicare	3356.4829390780465	151	Urgent	2021-10-07	Lipitor	Abnormal
juan burgess	82	Female	B-	Obesity	2022-02-07	Jeffrey Haley	Bush-Rodgers	Aetna	915.272322177406	363	Urgent	2022-02-19	Aspirin	Normal
MAtthEw sHaw	30	Male	A-	Diabetes	2020-06-25	Joshua Jones	Wade Savage, Harrington and	Blue Cross	26138.88043551831	132	Emergency	2020-07-10	Paracetamol	Abnormal
patRick murPHY	25	Female	B-	Cancer	2021-01-11	Daryl Oconnor	Butler Mathis and Mooney,	Blue Cross	9573.385548733168	231	Emergency	2021-02-03	Penicillin	Abnormal
KEvIn gALLagher	51	Female	B-	Obesity	2024-03-16	Tyler Pearson	Burns-Smith	Medicare	5264.17734768446	459	Emergency	2024-03-18	Lipitor	Abnormal
JoRdAn JACkSon	71	Female	A+	Cancer	2021-09-19	Katrina Martin	Cook and Craig, Herrera	Blue Cross	804.2447439027342	190	Urgent	2021-10-18	Penicillin	Normal
cathEriNe WALl	81	Female	A-	Arthritis	2020-12-11	Sharon Morris	Serrano Group	UnitedHealthcare	13386.352057102273	189	Urgent	2020-12-12	Lipitor	Inconclusive
lUis pATtErsoN	27	Male	AB+	Cancer	2023-02-11	Erika Gordon	and Gentry Rich, King	Blue Cross	21528.260757847565	180	Urgent	2023-03-02	Penicillin	Normal
JULIe tanNer	34	Female	B+	Hypertension	2024-04-06	Mike Riley	Davila-Harding	Cigna	10653.466542022297	435	Elective	2024-04-23	Lipitor	Abnormal
LEroy priCE	42	Female	O-	Arthritis	2022-04-18	David Sims	Ortega, Taylor Berry and	UnitedHealthcare	44407.343247251054	192	Urgent	2022-04-22	Paracetamol	Abnormal
rEbEcca caStANeDA	26	Male	A+	Diabetes	2024-04-30	Joseph Smith	Cabrera Barnes, Harper and	UnitedHealthcare	26686.198485178884	156	Elective	2024-05-16	Aspirin	Normal
andreA kiRK Dds	75	Male	B-	Arthritis	2023-03-01	Sandra Key	Williams Inc	Aetna	38160.72481604702	319	Urgent	2023-03-05	Aspirin	Normal
HOlLY nelSon	50	Male	A-	Hypertension	2022-06-20	Jessica Perez	Chen-Garrett	Medicare	35726.304541690995	248	Urgent	2022-06-29	Paracetamol	Inconclusive
[truncated: 53,501 more rows]
