# Supplementary material for: Design and implementation of an intelligent sports management system (ISMS) using wireless sensor networks
Source: PeerJ Comput Sci. 2025 Jan 31;11:e2637. doi: 10.7717/peerj-cs.2637 (PMC11888851; doi:10.7717/peerj-cs.2637)
Supplement: Supplemental Information 1 [file peerj-cs-11-2637-s001.zip › ISMS Implementation Raw Data/License.md]

This project is licensed under the MIT License. See the LICENSE file for details
