# Supplementary material for: Design and implementation of an intelligent sports management system (ISMS) using wireless sensor networks
Source: PeerJ Comput Sci. 2025 Jan 31;11:e2637. doi: 10.7717/peerj-cs.2637 (PMC11888851; doi:10.7717/peerj-cs.2637)
Supplement: Supplemental Information 1 [file peerj-cs-11-2637-s001.zip › ISMS Implementation Raw Data/readme.md]

This repository contains the code, data, and documentation for the research paper "Enhancing Sports Monitoring and Health Analytics Using Machine Learning and IoT." The paper focuses on improving athlete performance and health monitoring through advanced machine learning models and Internet of Things (IoT) technologies. It presents various experimental results, analyses, and comparative studies of machine learning models and optimization algorithms.

Table of Contents
Installation Instructions
Data
Experimental Setup
Results and Analysis
Usage
Contributing
License
Acknowledgments

Installation Instructions
To run the experiments and analyze the results, you need to set up the following environment:

Hardware Requirements:
Processor: Intel Core i7 or AMD Ryzen 7 (4 cores, 8 threads)
RAM: 16 GB DDR4
Storage: 512 GB SSD
Graphics Card: NVIDIA GTX 1660

Software Requirements:
Operating System: Windows 10
Python Version: 3.8
Libraries: TensorFlow 2.0, Keras, PyTorch, NumPy, Pandas, Scikit-Learn, SciPy, OpenCV
IDE: Jupyter Notebook

Data Management Tools: Hadoop/Spark
Data Visualization Tools: Tableau, Matplotlib, Seaborn

Dataset: 
This dataset contains physiological data collected from group decision-making lab study participants. The data includes ECG, cardiological impedance, and electrodermal activity (EDA) measurements. These physiological signals derive metrics like Heart Rate (HR) and Heart Rate Variability (HRV).
The dataset is publicly available at Mendeley Data.
The dataset is organized as follows:

Participant Folders: Each participant has a designated folder containing their pre-processed physiological data.
ECG Data: Electrocardiogram recordings.
Cardiological Impedance Data: Measurements related to cardiac function.
EDA Data: Electrodermal activity recordings indicating sympathetic nervous system activity.
Derived Metrics: In addition to raw physiological data, derived metrics such as HR and HRV are included.

Experimental Setup
Experimental Design
Data Collection: Sensor data is collected at various time intervals and stored in CSV files.
Preprocessing: Data is cleaned and normalized using Python scripts provided in this repository.
Model Training: Neural network and other machine learning models are trained using TensorFlow, Keras, and PyTorch.
Performance Evaluation: Models are evaluated based on accuracy, precision, recall, F1 score, and error metrics (MAE, MSE, RMSE).

Results and Analysis:
Refer to the results/ directory for experimental results, including:
Performance Metrics: Accuracy, precision, recall, F1 score, specificity
Error Metrics: MAE, MSE, RMSE
Figures: Plots and graphs illustrating model performance, sensor configurations, and time intervals
Usage
To run the experiments and generate results, execute the provided Jupyter Notebooks located in the notebooks/ directory:
Results Analysis: code.ipynb
Contributing
Contributions to this project are welcome. Please follow these steps to contribute:

Fork the repository.
Create a new branch (git checkout -b feature-branch).
Make your changes.
Commit your changes (git commit -am 'Add new feature').
Push to the branch (git push origin feature-branch).
Create a new Pull Request.
